# Supplementary material for: Comprehensive Molecular Analyses of a Novel Mutational Signature Classification System with Regard to Prognosis, Genomic Alterations, and Immune Landscape in Glioma
Source: Front Mol Biosci. 2021 Jul 7;8:682084. doi: 10.3389/fmolb.2021.682084 (PMC8293748; doi:10.3389/fmolb.2021.682084)
Supplement: Supplementary file 8 [file DataSheet1.xlsx]

## Sheet: S1
Table S1. Details of baseline information in TCGA.
Characteristics	Number	Percent
Cluster
C1	411	55.8
C2	101	13.7
C3	84	11.4
C4	140	19.0
Grade
LGG	439	59.6
GBM	297	40.4
Age	230	31.2
<60	506	68.8
≥60
Gender	425	57.7
Male	311	42.3
Female
IDH-status	381	51.8
Mutant	355	48.2
WT
1p-/19q-	588	79.9
No-combined	148	20.1
Combined
7+/10-	488	66.3
No-combined	248	33.7
Combined
MGMT-promoter	499	67.8
Methylated	237	32.2
Unmethylated
Status
Alive	406	55.2
Dead	330	44.8

## Sheet: S2
Table S2. The known gene signatures enrolled in this study.
Gene	Signature	Category
CD8A	CD8 T effector	Immune-related signature
GZMA	CD8 T effector	Immune-related signature
GZMB	CD8 T effector	Immune-related signature
IFNG	CD8 T effector	Immune-related signature
CXCL9	CD8 T effector	Immune-related signature
CXCL10	CD8 T effector	Immune-related signature
PRF1	CD8 T effector	Immune-related signature
TBX21	CD8 T effector	Immune-related signature
CD274	Immune Checkpoint	Immune-related signature
PDCD1LG2	Immune Checkpoint	Immune-related signature
CTLA4	Immune Checkpoint	Immune-related signature
PDCD1	Immune Checkpoint	Immune-related signature
LAG3	Immune Checkpoint	Immune-related signature
HAVCR2	Immune Checkpoint	Immune-related signature
TIGIT	Immune Checkpoint	Immune-related signature
B2M	Antigen processing machinery	Immune-related signature
HLA-A	Antigen processing machinery	Immune-related signature
HLA-B	Antigen processing machinery	Immune-related signature
HLA-C	Antigen processing machinery	Immune-related signature
TAP1	Antigen processing machinery	Immune-related signature
TAP2	Antigen processing machinery	Immune-related signature
POLD3	Mismatch Repair	MMR-related signature
MLH3	Mismatch Repair	MMR-related signature
MSH6	Mismatch Repair	MMR-related signature
RPA4	Mismatch Repair	MMR-related signature
LIG1	Mismatch Repair	MMR-related signature
MLH1	Mismatch Repair	MMR-related signature
MSH2	Mismatch Repair	MMR-related signature
MSH3	Mismatch Repair	MMR-related signature
PCNA	Mismatch Repair	MMR-related signature
PMS2	Mismatch Repair	MMR-related signature
POLD1	Mismatch Repair	MMR-related signature
POLD2	Mismatch Repair	MMR-related signature
POLD4	Mismatch Repair	MMR-related signature
RFC1	Mismatch Repair	MMR-related signature
RFC2	Mismatch Repair	MMR-related signature
RFC3	Mismatch Repair	MMR-related signature
RFC4	Mismatch Repair	MMR-related signature
RFC5	Mismatch Repair	MMR-related signature
RPA1	Mismatch Repair	MMR-related signature
RPA2	Mismatch Repair	MMR-related signature
RPA3	Mismatch Repair	MMR-related signature
SSBP1	Mismatch Repair	MMR-related signature
EXO1	Mismatch Repair	MMR-related signature
CDK7	Nucleotide excision repair	MMR-related signature
CETN2	Nucleotide excision repair	MMR-related signature
POLD3	Nucleotide excision repair	MMR-related signature
ERCC8	Nucleotide excision repair	MMR-related signature
DDB1	Nucleotide excision repair	MMR-related signature
DDB2	Nucleotide excision repair	MMR-related signature
ERCC1	Nucleotide excision repair	MMR-related signature
ERCC2	Nucleotide excision repair	MMR-related signature
ERCC3	Nucleotide excision repair	MMR-related signature
ERCC4	Nucleotide excision repair	MMR-related signature
ERCC5	Nucleotide excision repair	MMR-related signature
ERCC6	Nucleotide excision repair	MMR-related signature
GTF2H1	Nucleotide excision repair	MMR-related signature
GTF2H2	Nucleotide excision repair	MMR-related signature
GTF2H3	Nucleotide excision repair	MMR-related signature
GTF2H4	Nucleotide excision repair	MMR-related signature
RPA4	Nucleotide excision repair	MMR-related signature
LIG1	Nucleotide excision repair	MMR-related signature
GTF2H5	Nucleotide excision repair	MMR-related signature
MNAT1	Nucleotide excision repair	MMR-related signature
PCNA	Nucleotide excision repair	MMR-related signature
POLE3	Nucleotide excision repair	MMR-related signature
POLD1	Nucleotide excision repair	MMR-related signature
POLD2	Nucleotide excision repair	MMR-related signature
POLE	Nucleotide excision repair	MMR-related signature
POLE2	Nucleotide excision repair	MMR-related signature
POLE4	Nucleotide excision repair	MMR-related signature
POLD4	Nucleotide excision repair	MMR-related signature
RAD23A	Nucleotide excision repair	MMR-related signature
RAD23B	Nucleotide excision repair	MMR-related signature
RFC1	Nucleotide excision repair	MMR-related signature
RFC2	Nucleotide excision repair	MMR-related signature
RFC3	Nucleotide excision repair	MMR-related signature
RFC4	Nucleotide excision repair	MMR-related signature
RFC5	Nucleotide excision repair	MMR-related signature
RPA1	Nucleotide excision repair	MMR-related signature
RPA2	Nucleotide excision repair	MMR-related signature
RPA3	Nucleotide excision repair	MMR-related signature
XPA	Nucleotide excision repair	MMR-related signature
XPC	Nucleotide excision repair	MMR-related signature
CUL4B	Nucleotide excision repair	MMR-related signature
CUL4A	Nucleotide excision repair	MMR-related signature
CCNH	Nucleotide excision repair	MMR-related signature
RBX1	Nucleotide excision repair	MMR-related signature
UNG	DNA-damage response	MMR-related signature
SMUG1	DNA-damage response	MMR-related signature
MBD4	DNA-damage response	MMR-related signature
OGG1	DNA-damage response	MMR-related signature
MUTYH	DNA-damage response	MMR-related signature
NTHL1	DNA-damage response	MMR-related signature
MPG	DNA-damage response	MMR-related signature
NEIL1	DNA-damage response	MMR-related signature
NEIL2	DNA-damage response	MMR-related signature
NEIL3	DNA-damage response	MMR-related signature
APEX1	DNA-damage response	MMR-related signature
APEX2	DNA-damage response	MMR-related signature
LIG3	DNA-damage response	MMR-related signature
XRCC1	DNA-damage response	MMR-related signature
PNKP	DNA-damage response	MMR-related signature
APLF	DNA-damage response	MMR-related signature
PARP1	DNA-damage response	MMR-related signature
PARP2	DNA-damage response	MMR-related signature
PARP3	DNA-damage response	MMR-related signature
MGMT	DNA-damage response	MMR-related signature
ALKBH2	DNA-damage response	MMR-related signature
ALKBH3	DNA-damage response	MMR-related signature
TDP1	DNA-damage response	MMR-related signature
TDP2	DNA-damage response	MMR-related signature
MSH2	DNA-damage response	MMR-related signature
MSH3	DNA-damage response	MMR-related signature
MSH6	DNA-damage response	MMR-related signature
MLH1	DNA-damage response	MMR-related signature
PMS2	DNA-damage response	MMR-related signature
MSH4	DNA-damage response	MMR-related signature
MSH5	DNA-damage response	MMR-related signature
MLH3	DNA-damage response	MMR-related signature
PMS1	DNA-damage response	MMR-related signature
XPC	DNA-damage response	MMR-related signature
RAD23B	DNA-damage response	MMR-related signature
CETN2	DNA-damage response	MMR-related signature
RAD23A	DNA-damage response	MMR-related signature
XPA	DNA-damage response	MMR-related signature
DDB1	DNA-damage response	MMR-related signature
DDB2	DNA-damage response	MMR-related signature
RPA1	DNA-damage response	MMR-related signature
RPA2	DNA-damage response	MMR-related signature
RPA3	DNA-damage response	MMR-related signature
ERCC3	DNA-damage response	MMR-related signature
ERCC2	DNA-damage response	MMR-related signature
GTF2H1	DNA-damage response	MMR-related signature
GTF2H2	DNA-damage response	MMR-related signature
GTF2H3	DNA-damage response	MMR-related signature
GTF2H4	DNA-damage response	MMR-related signature
GTF2H5	DNA-damage response	MMR-related signature
CDK7	DNA-damage response	MMR-related signature
CCNH	DNA-damage response	MMR-related signature
MNAT1	DNA-damage response	MMR-related signature
ERCC5	DNA-damage response	MMR-related signature
ERCC1	DNA-damage response	MMR-related signature
ERCC4	DNA-damage response	MMR-related signature
LIG1	DNA-damage response	MMR-related signature
ERCC8	DNA-damage response	MMR-related signature
ERCC6	DNA-damage response	MMR-related signature
UVSSA	DNA-damage response	MMR-related signature
XAB2	DNA-damage response	MMR-related signature
MMS19	DNA-damage response	MMR-related signature
RAD51	DNA-damage response	MMR-related signature
RAD51B	DNA-damage response	MMR-related signature
RAD51D	DNA-damage response	MMR-related signature
DMC1	DNA-damage response	MMR-related signature
XRCC2	DNA-damage response	MMR-related signature
XRCC3	DNA-damage response	MMR-related signature
RAD52	DNA-damage response	MMR-related signature
RAD54L	DNA-damage response	MMR-related signature
RAD54B	DNA-damage response	MMR-related signature
BRCA1	DNA-damage response	MMR-related signature
SHFM1	DNA-damage response	MMR-related signature
RAD50	DNA-damage response	MMR-related signature
MRE11A	DNA-damage response	MMR-related signature
NBN	DNA-damage response	MMR-related signature
RBBP8	DNA-damage response	MMR-related signature
MUS81	DNA-damage response	MMR-related signature
EME1	DNA-damage response	MMR-related signature
EME2	DNA-damage response	MMR-related signature
GEN1	DNA-damage response	MMR-related signature
FANCA	DNA-damage response	MMR-related signature
FANCB	DNA-damage response	MMR-related signature
FANCC	DNA-damage response	MMR-related signature
BRCA2	DNA-damage response	MMR-related signature
FANCD2	DNA-damage response	MMR-related signature
FANCE	DNA-damage response	MMR-related signature
FANCF	DNA-damage response	MMR-related signature
FANCG	DNA-damage response	MMR-related signature
FANCI	DNA-damage response	MMR-related signature
BRIP1	DNA-damage response	MMR-related signature
FANCL	DNA-damage response	MMR-related signature
FANCM	DNA-damage response	MMR-related signature
PALB2	DNA-damage response	MMR-related signature
RAD51C	DNA-damage response	MMR-related signature
XRCC6	DNA-damage response	MMR-related signature
XRCC5	DNA-damage response	MMR-related signature
PRKDC	DNA-damage response	MMR-related signature
LIG4	DNA-damage response	MMR-related signature
XRCC4	DNA-damage response	MMR-related signature
DCLRE1C	DNA-damage response	MMR-related signature
NHEJ1	DNA-damage response	MMR-related signature
NUDT1	DNA-damage response	MMR-related signature
DUT	DNA-damage response	MMR-related signature
RRM2B	DNA-damage response	MMR-related signature
POLB	DNA-damage response	MMR-related signature
POLG	DNA-damage response	MMR-related signature
POLD1	DNA-damage response	MMR-related signature
POLE	DNA-damage response	MMR-related signature
PCNA	DNA-damage response	MMR-related signature
REV3L	DNA-damage response	MMR-related signature
MAD2L2	DNA-damage response	MMR-related signature
POLH	DNA-damage response	MMR-related signature
POLI	DNA-damage response	MMR-related signature
POLQ	DNA-damage response	MMR-related signature
POLK	DNA-damage response	MMR-related signature
POLL	DNA-damage response	MMR-related signature
POLM	DNA-damage response	MMR-related signature
POLN	DNA-damage response	MMR-related signature
FEN1	DNA-damage response	MMR-related signature
FAN1	DNA-damage response	MMR-related signature
TREX1	DNA-damage response	MMR-related signature
EXO1	DNA-damage response	MMR-related signature
APTX	DNA-damage response	MMR-related signature
ENDOV	DNA-damage response	MMR-related signature
UBE2A	DNA-damage response	MMR-related signature
UBE2B	DNA-damage response	MMR-related signature
RAD18	DNA-damage response	MMR-related signature
SHPRH	DNA-damage response	MMR-related signature
HLTF	DNA-damage response	MMR-related signature
RNF168	DNA-damage response	MMR-related signature
SPRTN	DNA-damage response	MMR-related signature
RNF8	DNA-damage response	MMR-related signature
RNF4	DNA-damage response	MMR-related signature
UBE2V2	DNA-damage response	MMR-related signature
UBE2N	DNA-damage response	MMR-related signature
H2AFX	DNA-damage response	MMR-related signature
CHAF1A	DNA-damage response	MMR-related signature
SETMAR	DNA-damage response	MMR-related signature
BLM	DNA-damage response	MMR-related signature
WRN	DNA-damage response	MMR-related signature
RECQL4	DNA-damage response	MMR-related signature
ATM	DNA-damage response	MMR-related signature
DCLRE1A	DNA-damage response	MMR-related signature
DCLRE1B	DNA-damage response	MMR-related signature
RPA4	DNA-damage response	MMR-related signature
PRPF19	DNA-damage response	MMR-related signature
RECQL	DNA-damage response	MMR-related signature
RECQL5	DNA-damage response	MMR-related signature
HELQ	DNA-damage response	MMR-related signature
RDM1	DNA-damage response	MMR-related signature
ATR	DNA-damage response	MMR-related signature
ATRIP	DNA-damage response	MMR-related signature
MDC1	DNA-damage response	MMR-related signature
RAD1	DNA-damage response	MMR-related signature
RAD9A	DNA-damage response	MMR-related signature
HUS1	DNA-damage response	MMR-related signature
RAD17	DNA-damage response	MMR-related signature
CHEK1	DNA-damage response	MMR-related signature
CHEK2	DNA-damage response	MMR-related signature
TP53	DNA-damage response	MMR-related signature
TP53BP1	DNA-damage response	MMR-related signature
RIF1	DNA-damage response	MMR-related signature
TOPBP1	DNA-damage response	MMR-related signature
CLK2	DNA-damage response	MMR-related signature
PER1	DNA-damage response	MMR-related signature
RNASEH2A	DNA replication	MMR-related signature
POLD3	DNA replication	MMR-related signature
DNA2	DNA replication	MMR-related signature
FEN1	DNA replication	MMR-related signature
POLA2	DNA replication	MMR-related signature
RNASEH1	DNA replication	MMR-related signature
RPA4	DNA replication	MMR-related signature
LIG1	DNA replication	MMR-related signature
MCM2	DNA replication	MMR-related signature
MCM3	DNA replication	MMR-related signature
MCM4	DNA replication	MMR-related signature
MCM5	DNA replication	MMR-related signature
MCM6	DNA replication	MMR-related signature
MCM7	DNA replication	MMR-related signature
PCNA	DNA replication	MMR-related signature
POLE3	DNA replication	MMR-related signature
POLA1	DNA replication	MMR-related signature
POLD1	DNA replication	MMR-related signature
POLD2	DNA replication	MMR-related signature
POLE	DNA replication	MMR-related signature
POLE2	DNA replication	MMR-related signature
PRIM1	DNA replication	MMR-related signature
PRIM2	DNA replication	MMR-related signature
POLE4	DNA replication	MMR-related signature
POLD4	DNA replication	MMR-related signature
RFC1	DNA replication	MMR-related signature
RFC2	DNA replication	MMR-related signature
RFC3	DNA replication	MMR-related signature
RFC4	DNA replication	MMR-related signature
RFC5	DNA replication	MMR-related signature
RPA1	DNA replication	MMR-related signature
RPA2	DNA replication	MMR-related signature
RPA3	DNA replication	MMR-related signature
SSBP1	DNA replication	MMR-related signature
RNASEH2B	DNA replication	MMR-related signature
RNASEH2C	DNA replication	MMR-related signature
PARP2	Base excision repair	MMR-related signature
PARP3	Base excision repair	MMR-related signature
POLD3	Base excision repair	MMR-related signature
PARP1	Base excision repair	MMR-related signature
PARP4	Base excision repair	MMR-related signature
FEN1	Base excision repair	MMR-related signature
SMUG1	Base excision repair	MMR-related signature
NEIL2	Base excision repair	MMR-related signature
APEX2	Base excision repair	MMR-related signature
POLL	Base excision repair	MMR-related signature
HMGB1	Base excision repair	MMR-related signature
APEX1	Base excision repair	MMR-related signature
LIG1	Base excision repair	MMR-related signature
LIG3	Base excision repair	MMR-related signature
MPG	Base excision repair	MMR-related signature
MUTYH	Base excision repair	MMR-related signature
NTHL1	Base excision repair	MMR-related signature
OGG1	Base excision repair	MMR-related signature
PCNA	Base excision repair	MMR-related signature
POLE3	Base excision repair	MMR-related signature
POLB	Base excision repair	MMR-related signature
POLD1	Base excision repair	MMR-related signature
POLD2	Base excision repair	MMR-related signature
POLE	Base excision repair	MMR-related signature
POLE2	Base excision repair	MMR-related signature
NEIL3	Base excision repair	MMR-related signature
POLE4	Base excision repair	MMR-related signature
POLD4	Base excision repair	MMR-related signature
UNG	Base excision repair	MMR-related signature
XRCC1	Base excision repair	MMR-related signature
NEIL1	Base excision repair	MMR-related signature
MBD4	Base excision repair	MMR-related signature
ACTA2	Pan F TBRs	Stromal-related signature
ACTG2	Pan F TBRs	Stromal-related signature
ADAM12	Pan F TBRs	Stromal-related signature
ADAM19	Pan F TBRs	Stromal-related signature
CNN1	Pan F TBRs	Stromal-related signature
COL4A1	Pan F TBRs	Stromal-related signature
CTGF	Pan F TBRs	Stromal-related signature
CTPS1	Pan F TBRs	Stromal-related signature
FAM101B	Pan F TBRs	Stromal-related signature
FSTL3	Pan F TBRs	Stromal-related signature
HSPB1	Pan F TBRs	Stromal-related signature
IGFBP3	Pan F TBRs	Stromal-related signature
PXDC1	Pan F TBRs	Stromal-related signature
SEMA7A	Pan F TBRs	Stromal-related signature
SH3PXD2A	Pan F TBRs	Stromal-related signature
TAGLN	Pan F TBRs	Stromal-related signature
TGFBI	Pan F TBRs	Stromal-related signature
TNS1	Pan F TBRs	Stromal-related signature
TPM1	Pan F TBRs	Stromal-related signature
CLDN3	EMT1	Stromal-related signature
CLDN7	EMT1	Stromal-related signature
CLDN4	EMT1	Stromal-related signature
CDH1	EMT1	Stromal-related signature
VIM	EMT1	Stromal-related signature
TWIST1	EMT1	Stromal-related signature
ZEB1	EMT1	Stromal-related signature
ZEB2	EMT1	Stromal-related signature
AXL	EMT2	Stromal-related signature
ROR2	EMT2	Stromal-related signature
WNT5A	EMT2	Stromal-related signature
LOXL2	EMT2	Stromal-related signature
TWIST2	EMT2	Stromal-related signature
TAGLN	EMT2	Stromal-related signature
FAP	EMT2	Stromal-related signature
SOX9	EMT3	Stromal-related signature
TWIST1	EMT3	Stromal-related signature
FOXF1	EMT3	Stromal-related signature
ZEB1	EMT3	Stromal-related signature
ZEB2	EMT3	Stromal-related signature
GATA6	EMT3	Stromal-related signature

## Sheet: S3
Table S3. The gene sets for marking 28 immune cell types, endothelial cells and fibroblasts.
Metagene	Cell.type	Category
ADAM28	Activated B cell	Adaptive
CD180	Activated B cell	Adaptive
CD79B	Activated B cell	Adaptive
BLK	Activated B cell	Adaptive
CD19	Activated B cell	Adaptive
MS4A1	Activated B cell	Adaptive
TNFRSF17	Activated B cell	Adaptive
IGHM	Activated B cell	Adaptive
GNG7	Activated B cell	Adaptive
MICAL3	Activated B cell	Adaptive
SPIB	Activated B cell	Adaptive
HLA-DOB	Activated B cell	Adaptive
IGKC	Activated B cell	Adaptive
PNOC	Activated B cell	Adaptive
FCRL2	Activated B cell	Adaptive
BACH2	Activated B cell	Adaptive
CR2	Activated B cell	Adaptive
TCL1A	Activated B cell	Adaptive
AKNA	Activated B cell	Adaptive
ARHGAP25	Activated B cell	Adaptive
CCL21	Activated B cell	Adaptive
CD27	Activated B cell	Adaptive
CD38	Activated B cell	Adaptive
CLEC17A	Activated B cell	Adaptive
CLEC9A	Activated B cell	Adaptive
CLECL1	Activated B cell	Adaptive
AIM2	Activated CD4 T cell	Adaptive
BIRC3	Activated CD4 T cell	Adaptive
BRIP1	Activated CD4 T cell	Adaptive
CCL20	Activated CD4 T cell	Adaptive
CCL4	Activated CD4 T cell	Adaptive
CCL5	Activated CD4 T cell	Adaptive
CCNB1	Activated CD4 T cell	Adaptive
CCR7	Activated CD4 T cell	Adaptive
DUSP2	Activated CD4 T cell	Adaptive
ESCO2	Activated CD4 T cell	Adaptive
ETS1	Activated CD4 T cell	Adaptive
EXO1	Activated CD4 T cell	Adaptive
EXOC6	Activated CD4 T cell	Adaptive
IARS	Activated CD4 T cell	Adaptive
ITK	Activated CD4 T cell	Adaptive
KIF11	Activated CD4 T cell	Adaptive
KNTC1	Activated CD4 T cell	Adaptive
NUF2	Activated CD4 T cell	Adaptive
PRC1	Activated CD4 T cell	Adaptive
PSAT1	Activated CD4 T cell	Adaptive
RGS1	Activated CD4 T cell	Adaptive
RTKN2	Activated CD4 T cell	Adaptive
SAMSN1	Activated CD4 T cell	Adaptive
SELL	Activated CD4 T cell	Adaptive
TRAT1	Activated CD4 T cell	Adaptive
ADRM1	Activated CD8 T cell	Adaptive
AHSA1	Activated CD8 T cell	Adaptive
C1GALT1C1	Activated CD8 T cell	Adaptive
CCT6B	Activated CD8 T cell	Adaptive
CD37	Activated CD8 T cell	Adaptive
CD3D	Activated CD8 T cell	Adaptive
CD3E	Activated CD8 T cell	Adaptive
CD3G	Activated CD8 T cell	Adaptive
CD69	Activated CD8 T cell	Adaptive
CD8A	Activated CD8 T cell	Adaptive
CETN3	Activated CD8 T cell	Adaptive
CSE1L	Activated CD8 T cell	Adaptive
GEMIN6	Activated CD8 T cell	Adaptive
GNLY	Activated CD8 T cell	Adaptive
GPT2	Activated CD8 T cell	Adaptive
GZMA	Activated CD8 T cell	Adaptive
GZMH	Activated CD8 T cell	Adaptive
GZMK	Activated CD8 T cell	Adaptive
IL2RB	Activated CD8 T cell	Adaptive
LCK	Activated CD8 T cell	Adaptive
MPZL1	Activated CD8 T cell	Adaptive
NKG7	Activated CD8 T cell	Adaptive
PIK3IP1	Activated CD8 T cell	Adaptive
PTRH2	Activated CD8 T cell	Adaptive
TIMM13	Activated CD8 T cell	Adaptive
ZAP70	Activated CD8 T cell	Adaptive
ABHD3	Central memory CD4 T cell	Adaptive
AHNAK	Central memory CD4 T cell	Adaptive
ANXA2P2	Central memory CD4 T cell	Adaptive
AQP3	Central memory CD4 T cell	Adaptive
ATHL1	Central memory CD4 T cell	Adaptive
BMI1	Central memory CD4 T cell	Adaptive
BZW2	Central memory CD4 T cell	Adaptive
CD63	Central memory CD4 T cell	Adaptive
COL4A1	Central memory CD4 T cell	Adaptive
CYLD	Central memory CD4 T cell	Adaptive
ELMO2	Central memory CD4 T cell	Adaptive
FYN	Central memory CD4 T cell	Adaptive
GLIPR1	Central memory CD4 T cell	Adaptive
GSS	Central memory CD4 T cell	Adaptive
IFITM2	Central memory CD4 T cell	Adaptive
ITGB1	Central memory CD4 T cell	Adaptive
ITGB2	Central memory CD4 T cell	Adaptive
KLF5	Central memory CD4 T cell	Adaptive
LSP1	Central memory CD4 T cell	Adaptive
NDUFB9	Central memory CD4 T cell	Adaptive
PKM2	Central memory CD4 T cell	Adaptive
SFXN3	Central memory CD4 T cell	Adaptive
SIRPG	Central memory CD4 T cell	Adaptive
SMAD4	Central memory CD4 T cell	Adaptive
STX4	Central memory CD4 T cell	Adaptive
TRADD	Central memory CD4 T cell	Adaptive
VIM	Central memory CD4 T cell	Adaptive
XRCC6	Central memory CD4 T cell	Adaptive
ACTN4	Central memory CD8 T cell	Adaptive
ADAM12	Central memory CD8 T cell	Adaptive
ADCY9	Central memory CD8 T cell	Adaptive
F13A1	Central memory CD8 T cell	Adaptive
FCER1G	Central memory CD8 T cell	Adaptive
FCGR3B	Central memory CD8 T cell	Adaptive
FGF7	Central memory CD8 T cell	Adaptive
FKBP4	Central memory CD8 T cell	Adaptive
GLUD1	Central memory CD8 T cell	Adaptive
GM2A	Central memory CD8 T cell	Adaptive
GUSB	Central memory CD8 T cell	Adaptive
IL1RN	Central memory CD8 T cell	Adaptive
NOL11	Central memory CD8 T cell	Adaptive
NTRK1	Central memory CD8 T cell	Adaptive
RARA	Central memory CD8 T cell	Adaptive
RNF128	Central memory CD8 T cell	Adaptive
SIGLEC1	Central memory CD8 T cell	Adaptive
TNFRSF11A	Central memory CD8 T cell	Adaptive
TOX4	Central memory CD8 T cell	Adaptive
UBA52	Central memory CD8 T cell	Adaptive
ULBP1	Central memory CD8 T cell	Adaptive
ATM	Effector memeory CD4 T cell	Adaptive
CASP3	Effector memeory CD4 T cell	Adaptive
CASQ1	Effector memeory CD4 T cell	Adaptive
CD300E	Effector memeory CD4 T cell	Adaptive
DARS	Effector memeory CD4 T cell	Adaptive
DOCK9	Effector memeory CD4 T cell	Adaptive
EXOSC9	Effector memeory CD4 T cell	Adaptive
EZH2	Effector memeory CD4 T cell	Adaptive
GDE1	Effector memeory CD4 T cell	Adaptive
IL34	Effector memeory CD4 T cell	Adaptive
NCOA4	Effector memeory CD4 T cell	Adaptive
NEFL	Effector memeory CD4 T cell	Adaptive
PDGFRL	Effector memeory CD4 T cell	Adaptive
PTGS1	Effector memeory CD4 T cell	Adaptive
REPS1	Effector memeory CD4 T cell	Adaptive
SCG2	Effector memeory CD4 T cell	Adaptive
SDPR	Effector memeory CD4 T cell	Adaptive
SIGLEC14	Effector memeory CD4 T cell	Adaptive
SIGLEC6	Effector memeory CD4 T cell	Adaptive
TAL1	Effector memeory CD4 T cell	Adaptive
TFEC	Effector memeory CD4 T cell	Adaptive
TIPIN	Effector memeory CD4 T cell	Adaptive
TPK1	Effector memeory CD4 T cell	Adaptive
UQCRB	Effector memeory CD4 T cell	Adaptive
USP9Y	Effector memeory CD4 T cell	Adaptive
WIPF1	Effector memeory CD4 T cell	Adaptive
ZCRB1	Effector memeory CD4 T cell	Adaptive
ACAP1	Effector memeory CD8 T cell	Adaptive
APOL3	Effector memeory CD8 T cell	Adaptive
ARHGAP10	Effector memeory CD8 T cell	Adaptive
ATP10D	Effector memeory CD8 T cell	Adaptive
C3AR1	Effector memeory CD8 T cell	Adaptive
CCR5	Effector memeory CD8 T cell	Adaptive
CD160	Effector memeory CD8 T cell	Adaptive
CD55	Effector memeory CD8 T cell	Adaptive
CFLAR	Effector memeory CD8 T cell	Adaptive
CMKLR1	Effector memeory CD8 T cell	Adaptive
DAPP1	Effector memeory CD8 T cell	Adaptive
FCRL6	Effector memeory CD8 T cell	Adaptive
FLT3LG	Effector memeory CD8 T cell	Adaptive
GZMM	Effector memeory CD8 T cell	Adaptive
HAPLN3	Effector memeory CD8 T cell	Adaptive
HLA-DMB	Effector memeory CD8 T cell	Adaptive
HLA-DPA1	Effector memeory CD8 T cell	Adaptive
HLA-DPB1	Effector memeory CD8 T cell	Adaptive
IFI16	Effector memeory CD8 T cell	Adaptive
LIME1	Effector memeory CD8 T cell	Adaptive
LTK	Effector memeory CD8 T cell	Adaptive
NFKBIA	Effector memeory CD8 T cell	Adaptive
SETD7	Effector memeory CD8 T cell	Adaptive
SIK1	Effector memeory CD8 T cell	Adaptive
TRIB2	Effector memeory CD8 T cell	Adaptive
ACP5	Gamma delta T cell	Adaptive
AQP9	Gamma delta T cell	Adaptive
BTN3A2	Gamma delta T cell	Adaptive
C1orf54	Gamma delta T cell	Adaptive
CARD8	Gamma delta T cell	Adaptive
CCL18	Gamma delta T cell	Adaptive
CD209	Gamma delta T cell	Adaptive
CD33	Gamma delta T cell	Adaptive
CD36	Gamma delta T cell	Adaptive
CDK5	Gamma delta T cell	Adaptive
IL10RB	Gamma delta T cell	Adaptive
KLRF1	Gamma delta T cell	Adaptive
LGALS1	Gamma delta T cell	Adaptive
MAPK7	Gamma delta T cell	Adaptive
KLHL7	Gamma delta T cell	Adaptive
KRT80	Gamma delta T cell	Adaptive
LAMC1	Gamma delta T cell	Adaptive
LCORL	Gamma delta T cell	Adaptive
LMNB1	Gamma delta T cell	Adaptive
MEIS3P1	Gamma delta T cell	Adaptive
MPL	Gamma delta T cell	Adaptive
FABP1	Gamma delta T cell	Adaptive
FABP5	Gamma delta T cell	Adaptive
FADD	Gamma delta T cell	Adaptive
MFAP3L	Gamma delta T cell	Adaptive
MINPP1	Gamma delta T cell	Adaptive
RPS24	Gamma delta T cell	Adaptive
RPS7	Gamma delta T cell	Adaptive
RPS9	Gamma delta T cell	Adaptive
DBNL	Gamma delta T cell	Adaptive
CCL13	Gamma delta T cell	Adaptive
CD22	Immature B cell	Adaptive
CYBB	Immature B cell	Adaptive
FAM129C	Immature B cell	Adaptive
FCRL1	Immature B cell	Adaptive
FCRL3	Immature B cell	Adaptive
FCRL5	Immature B cell	Adaptive
FCRLA	Immature B cell	Adaptive
HDAC9	Immature B cell	Adaptive
HLA-DQA1	Immature B cell	Adaptive
HVCN1	Immature B cell	Adaptive
KIAA0226	Immature B cell	Adaptive
NCF1	Immature B cell	Adaptive
NCF1B	Immature B cell	Adaptive
P2RY10	Immature B cell	Adaptive
SP100	Immature B cell	Adaptive
TXNIP	Immature B cell	Adaptive
STAP1	Immature B cell	Adaptive
TAGAP	Immature B cell	Adaptive
ZCCHC2	Immature B cell	Adaptive
AICDA	Memory B cell	Adaptive
CCNA2	Memory B cell	Adaptive
CDKN3	Memory B cell	Adaptive
CLCN5	Memory B cell	Adaptive
ENPP1	Memory B cell	Adaptive
FCER1A	Memory B cell	Adaptive
FCRL4	Memory B cell	Adaptive
MYC	Memory B cell	Adaptive
RUNX2	Memory B cell	Adaptive
SORL1	Memory B cell	Adaptive
SOX5	Memory B cell	Adaptive
STAT5A	Memory B cell	Adaptive
STAT5B	Memory B cell	Adaptive
TLR9	Memory B cell	Adaptive
CCL3L1	Regulatory T cell	Adaptive
CD72	Regulatory T cell	Adaptive
CLEC5A	Regulatory T cell	Adaptive
FOXP3	Regulatory T cell	Adaptive
ITGA4	Regulatory T cell	Adaptive
L1CAM	Regulatory T cell	Adaptive
LIPA	Regulatory T cell	Adaptive
LRP1	Regulatory T cell	Adaptive
LRRC42	Regulatory T cell	Adaptive
MARCO	Regulatory T cell	Adaptive
MMP12	Regulatory T cell	Adaptive
MNDA	Regulatory T cell	Adaptive
MRC1	Regulatory T cell	Adaptive
MS4A6A	Regulatory T cell	Adaptive
PELO	Regulatory T cell	Adaptive
PLEK	Regulatory T cell	Adaptive
PRSS23	Regulatory T cell	Adaptive
PTGIR	Regulatory T cell	Adaptive
ST8SIA4	Regulatory T cell	Adaptive
STAB1	Regulatory T cell	Adaptive
B3GAT1	T follicular helper cell	Adaptive
CDK5R1	T follicular helper cell	Adaptive
PDCD1	T follicular helper cell	Adaptive
BCL6	T follicular helper cell	Adaptive
CD200	T follicular helper cell	Adaptive
CD83	T follicular helper cell	Adaptive
CD84	T follicular helper cell	Adaptive
FGF2	T follicular helper cell	Adaptive
GPR18	T follicular helper cell	Adaptive
CEBPA	T follicular helper cell	Adaptive
CECR1	T follicular helper cell	Adaptive
CLEC10A	T follicular helper cell	Adaptive
CLEC4A	T follicular helper cell	Adaptive
CSF1R	T follicular helper cell	Adaptive
CTSS	T follicular helper cell	Adaptive
DMN	T follicular helper cell	Adaptive
DPP4	T follicular helper cell	Adaptive
LRRC32	T follicular helper cell	Adaptive
MC5R	T follicular helper cell	Adaptive
MICA	T follicular helper cell	Adaptive
NCAM1	T follicular helper cell	Adaptive
NCR2	T follicular helper cell	Adaptive
NRP1	T follicular helper cell	Adaptive
PDCD1LG2	T follicular helper cell	Adaptive
PDCD6	T follicular helper cell	Adaptive
PRDX1	T follicular helper cell	Adaptive
RAE1	T follicular helper cell	Adaptive
RAET1E	T follicular helper cell	Adaptive
SIGLEC7	T follicular helper cell	Adaptive
SIGLEC9	T follicular helper cell	Adaptive
TYRO3	T follicular helper cell	Adaptive
CHST12	T follicular helper cell	Adaptive
CLIC3	T follicular helper cell	Adaptive
IVNS1ABP	T follicular helper cell	Adaptive
KIR2DL2	T follicular helper cell	Adaptive
LGMN	T follicular helper cell	Adaptive
CD70	Type 1 T helper cell	Adaptive
TBX21	Type 1 T helper cell	Adaptive
ADAM8	Type 1 T helper cell	Adaptive
AHCYL2	Type 1 T helper cell	Adaptive
ALCAM	Type 1 T helper cell	Adaptive
B3GALNT1	Type 1 T helper cell	Adaptive
BBS12	Type 1 T helper cell	Adaptive
BST1	Type 1 T helper cell	Adaptive
CD151	Type 1 T helper cell	Adaptive
CD47	Type 1 T helper cell	Adaptive
CD48	Type 1 T helper cell	Adaptive
CD52	Type 1 T helper cell	Adaptive
CD53	Type 1 T helper cell	Adaptive
CD59	Type 1 T helper cell	Adaptive
CD6	Type 1 T helper cell	Adaptive
CD68	Type 1 T helper cell	Adaptive
CD7	Type 1 T helper cell	Adaptive
CD96	Type 1 T helper cell	Adaptive
CFHR3	Type 1 T helper cell	Adaptive
CHRM3	Type 1 T helper cell	Adaptive
CLEC7A	Type 1 T helper cell	Adaptive
COL23A1	Type 1 T helper cell	Adaptive
COL4A4	Type 1 T helper cell	Adaptive
COL5A3	Type 1 T helper cell	Adaptive
DAB1	Type 1 T helper cell	Adaptive
DLEU7	Type 1 T helper cell	Adaptive
DOC2B	Type 1 T helper cell	Adaptive
EMP1	Type 1 T helper cell	Adaptive
F12	Type 1 T helper cell	Adaptive
FURIN	Type 1 T helper cell	Adaptive
GAB3	Type 1 T helper cell	Adaptive
GATM	Type 1 T helper cell	Adaptive
GFPT2	Type 1 T helper cell	Adaptive
GPR25	Type 1 T helper cell	Adaptive
GREM2	Type 1 T helper cell	Adaptive
HAVCR1	Type 1 T helper cell	Adaptive
HSD11B1	Type 1 T helper cell	Adaptive
HUNK	Type 1 T helper cell	Adaptive
IGF2	Type 1 T helper cell	Adaptive
RCSD1	Type 1 T helper cell	Adaptive
RYR1	Type 1 T helper cell	Adaptive
SAV1	Type 1 T helper cell	Adaptive
SELE	Type 1 T helper cell	Adaptive
SELP	Type 1 T helper cell	Adaptive
SH3KBP1	Type 1 T helper cell	Adaptive
SIT1	Type 1 T helper cell	Adaptive
SLC35B3	Type 1 T helper cell	Adaptive
SIGLEC10	Type 1 T helper cell	Adaptive
SKAP1	Type 1 T helper cell	Adaptive
THUMPD2	Type 1 T helper cell	Adaptive
TIGIT	Type 1 T helper cell	Adaptive
ZEB2	Type 1 T helper cell	Adaptive
ENC1	Type 1 T helper cell	Adaptive
FAM134B	Type 1 T helper cell	Adaptive
FBXO30	Type 1 T helper cell	Adaptive
FCGR2C	Type 1 T helper cell	Adaptive
STAC	Type 1 T helper cell	Adaptive
LTC4S	Type 1 T helper cell	Adaptive
MAN1B1	Type 1 T helper cell	Adaptive
MDH1	Type 1 T helper cell	Adaptive
MMD	Type 1 T helper cell	Adaptive
RGS16	Type 1 T helper cell	Adaptive
IL12A	Type 1 T helper cell	Adaptive
P2RX5	Type 1 T helper cell	Adaptive
CD97	Type 1 T helper cell	Adaptive
ITGB4	Type 1 T helper cell	Adaptive
ICAM3	Type 1 T helper cell	Adaptive
METRNL	Type 1 T helper cell	Adaptive
TNFRSF1A	Type 1 T helper cell	Adaptive
IRF1	Type 1 T helper cell	Adaptive
HTR2B	Type 1 T helper cell	Adaptive
CALD1	Type 1 T helper cell	Adaptive
MOCOS	Type 1 T helper cell	Adaptive
TRAF3IP2	Type 1 T helper cell	Adaptive
TLR8	Type 1 T helper cell	Adaptive
TRAF1	Type 1 T helper cell	Adaptive
DUSP14	Type 1 T helper cell	Adaptive
IL17A	Type 17 T helper cell	Adaptive
IL17RA	Type 17 T helper cell	Adaptive
C2CD4A	Type 17 T helper cell	Adaptive
C2CD4B	Type 17 T helper cell	Adaptive
CA2	Type 17 T helper cell	Adaptive
CCDC65	Type 17 T helper cell	Adaptive
CEACAM3	Type 17 T helper cell	Adaptive
IL17C	Type 17 T helper cell	Adaptive
IL17F	Type 17 T helper cell	Adaptive
IL17RC	Type 17 T helper cell	Adaptive
IL17RE	Type 17 T helper cell	Adaptive
IL23A	Type 17 T helper cell	Adaptive
ILDR1	Type 17 T helper cell	Adaptive
LONRF3	Type 17 T helper cell	Adaptive
SH2D6	Type 17 T helper cell	Adaptive
TNIP2	Type 17 T helper cell	Adaptive
ABCA1	Type 17 T helper cell	Adaptive
ABCB1	Type 17 T helper cell	Adaptive
ADAMTS12	Type 17 T helper cell	Adaptive
ANK1	Type 17 T helper cell	Adaptive
ANKRD22	Type 17 T helper cell	Adaptive
B3GALT2	Type 17 T helper cell	Adaptive
CAMTA1	Type 17 T helper cell	Adaptive
CCR9	Type 17 T helper cell	Adaptive
CD40	Type 17 T helper cell	Adaptive
GPR44	Type 17 T helper cell	Adaptive
IFT80	Type 17 T helper cell	Adaptive
ASB2	Type 2 T helper cell	Adaptive
CSRP2	Type 2 T helper cell	Adaptive
DAPK1	Type 2 T helper cell	Adaptive
DLC1	Type 2 T helper cell	Adaptive
DNAJC12	Type 2 T helper cell	Adaptive
DUSP6	Type 2 T helper cell	Adaptive
GNAI1	Type 2 T helper cell	Adaptive
LAMP3	Type 2 T helper cell	Adaptive
NRP2	Type 2 T helper cell	Adaptive
OSBPL1A	Type 2 T helper cell	Adaptive
PDE4B	Type 2 T helper cell	Adaptive
PHLDA1	Type 2 T helper cell	Adaptive
PLA2G4A	Type 2 T helper cell	Adaptive
RAB27B	Type 2 T helper cell	Adaptive
RBMS3	Type 2 T helper cell	Adaptive
RNF125	Type 2 T helper cell	Adaptive
TMPRSS3	Type 2 T helper cell	Adaptive
GATA3	Type 2 T helper cell	Adaptive
BIRC5	Type 2 T helper cell	Adaptive
CDC25C	Type 2 T helper cell	Adaptive
CDC7	Type 2 T helper cell	Adaptive
CENPF	Type 2 T helper cell	Adaptive
CXCR6	Type 2 T helper cell	Adaptive
DHFR	Type 2 T helper cell	Adaptive
EVI5	Type 2 T helper cell	Adaptive
GSTA4	Type 2 T helper cell	Adaptive
HELLS	Type 2 T helper cell	Adaptive
IL26	Type 2 T helper cell	Adaptive
LAIR2	Type 2 T helper cell	Adaptive
ABCD1	Activated dendritic cell	Innate
C1QC	Activated dendritic cell	Innate
CAPG	Activated dendritic cell	Innate
CCL3L3	Activated dendritic cell	Innate
CD207	Activated dendritic cell	Innate
CD302	Activated dendritic cell	Innate
ATP5B	Activated dendritic cell	Innate
ATP5L	Activated dendritic cell	Innate
ATP6V1A	Activated dendritic cell	Innate
BCL2L1	Activated dendritic cell	Innate
C1QB	Activated dendritic cell	Innate
SNURF	Activated dendritic cell	Innate
SPCS3	Activated dendritic cell	Innate
CCNA1	Activated dendritic cell	Innate
CEACAM8	Activated dendritic cell	Innate
NOS2	Activated dendritic cell	Innate
SRA1	Activated dendritic cell	Innate
TNFRSF6B	Activated dendritic cell	Innate
TREM1	Activated dendritic cell	Innate
TREML1	Activated dendritic cell	Innate
RHOA	Activated dendritic cell	Innate
SLC25A37	Activated dendritic cell	Innate
TNFSF14	Activated dendritic cell	Innate
TREML4	Activated dendritic cell	Innate
VNN2	Activated dendritic cell	Innate
XPO6	Activated dendritic cell	Innate
CLEC4C	Activated dendritic cell	Innate
TNFAIP2	Activated dendritic cell	Innate
UBD	Activated dendritic cell	Innate
ACTR3	Activated dendritic cell	Innate
RAB1A	Activated dendritic cell	Innate
SLA	Activated dendritic cell	Innate
HLA-DQA2	Activated dendritic cell	Innate
SIGLEC5	Activated dendritic cell	Innate
SLAMF9	Activated dendritic cell	Innate
ABAT	CD56bright natural killer cell	Innate
C11orf75	CD56bright natural killer cell	Innate
C5orf15	CD56bright natural killer cell	Innate
CDHR1	CD56bright natural killer cell	Innate
DCAF12	CD56bright natural killer cell	Innate
DYNLL1	CD56bright natural killer cell	Innate
GPR137B	CD56bright natural killer cell	Innate
HCP5	CD56bright natural killer cell	Innate
HDGFRP2	CD56bright natural killer cell	Innate
KRT86	CD56bright natural killer cell	Innate
MLST8	CD56bright natural killer cell	Innate
ELMOD3	CD56bright natural killer cell	Innate
ENTPD5	CD56bright natural killer cell	Innate
FAM119A	CD56bright natural killer cell	Innate
FAM179A	CD56bright natural killer cell	Innate
CLIC2	CD56bright natural killer cell	Innate
COX7A2L	CD56bright natural killer cell	Innate
CREB3L4	CD56bright natural killer cell	Innate
CSF1	CD56bright natural killer cell	Innate
CSNK2A2	CD56bright natural killer cell	Innate
CSTA	CD56bright natural killer cell	Innate
CSTB	CD56bright natural killer cell	Innate
CTPS	CD56bright natural killer cell	Innate
CTSD	CD56bright natural killer cell	Innate
FST	CD56bright natural killer cell	Innate
GATA2	CD56bright natural killer cell	Innate
GMPR	CD56bright natural killer cell	Innate
HDC	CD56bright natural killer cell	Innate
HEY1	CD56bright natural killer cell	Innate
HOXA1	CD56bright natural killer cell	Innate
HS2ST1	CD56bright natural killer cell	Innate
HS3ST1	CD56bright natural killer cell	Innate
BCL11B	CD56bright natural killer cell	Innate
CDH3	CD56bright natural killer cell	Innate
MYL6B	CD56bright natural killer cell	Innate
NAA16	CD56bright natural killer cell	Innate
ClQA	CD56bright natural killer cell	Innate
ClQB	CD56bright natural killer cell	Innate
CYP27B1	CD56bright natural killer cell	Innate
EIF3M	CD56bright natural killer cell	Innate
CYP27A1	CD56dim natural killer cell	Innate
DDX55	CD56dim natural killer cell	Innate
DYRK2	CD56dim natural killer cell	Innate
RPL37A	CD56dim natural killer cell	Innate
NOTCH3	CD56dim natural killer cell	Innate
AKR7A3	CD56dim natural killer cell	Innate
GPRC5C	CD56dim natural killer cell	Innate
GRIN1	CD56dim natural killer cell	Innate
HLA-E	CD56dim natural killer cell	Innate
PORCN	CD56dim natural killer cell	Innate
PSMC4	CD56dim natural killer cell	Innate
UPP1	CD56dim natural killer cell	Innate
IL21R	CD56dim natural killer cell	Innate
KIR2DS1	CD56dim natural killer cell	Innate
KIR2DS2	CD56dim natural killer cell	Innate
KIR2DS5	CD56dim natural killer cell	Innate
GIPR	Eosinophil	Innate
KRT18P50	Eosinophil	Innate
LRMP	Eosinophil	Innate
FOSB	Eosinophil	Innate
RRP12	Eosinophil	Innate
GPR183	Eosinophil	Innate
NR4A3	Eosinophil	Innate
ST3GAL6	Eosinophil	Innate
DEPDC5	Eosinophil	Innate
PDE6C	Eosinophil	Innate
PKD2L2	Eosinophil	Innate
GPR65	Eosinophil	Innate
IL5RA	Eosinophil	Innate
P2RY14	Eosinophil	Innate
DACH1	Eosinophil	Innate
DAPK2	Eosinophil	Innate
EMR3	Eosinophil	Innate
ACADM	Immature dendritic cell	Innate
AHCYL1	Immature dendritic cell	Innate
ALDH1A2	Immature dendritic cell	Innate
ALDH3A2	Immature dendritic cell	Innate
ALDH9A1	Immature dendritic cell	Innate
ALOX15	Immature dendritic cell	Innate
AMT	Immature dendritic cell	Innate
ARL1	Immature dendritic cell	Innate
ATIC	Immature dendritic cell	Innate
ATP5A1	Immature dendritic cell	Innate
CAPZA1	Immature dendritic cell	Innate
LILRA5	Immature dendritic cell	Innate
RDX	Immature dendritic cell	Innate
RRAGD	Immature dendritic cell	Innate
TACSTD2	Immature dendritic cell	Innate
INPP5F	Immature dendritic cell	Innate
RAB38	Immature dendritic cell	Innate
PLAU	Immature dendritic cell	Innate
CSF3R	Immature dendritic cell	Innate
SLC18A2	Immature dendritic cell	Innate
AMPD2	Immature dendritic cell	Innate
CLTB	Immature dendritic cell	Innate
C1orf162	Immature dendritic cell	Innate
AIF1	Macrophage	Innate
CCL1	Macrophage	Innate
CCL14	Macrophage	Innate
CCL23	Macrophage	Innate
CCL26	Macrophage	Innate
CD300LB	Macrophage	Innate
CNR1	Macrophage	Innate
CNR2	Macrophage	Innate
EIF1	Macrophage	Innate
EIF4A1	Macrophage	Innate
FPR1	Macrophage	Innate
FPR2	Macrophage	Innate
FRAT2	Macrophage	Innate
GPR27	Macrophage	Innate
GPR77	Macrophage	Innate
RNASE2	Macrophage	Innate
MS4A2	Macrophage	Innate
BASP1	Macrophage	Innate
IGSF6	Macrophage	Innate
HK3	Macrophage	Innate
VNN1	Macrophage	Innate
FES	Macrophage	Innate
NPL	Macrophage	Innate
FZD2	Macrophage	Innate
FAM198B	Macrophage	Innate
HNMT	Macrophage	Innate
SLC15A3	Macrophage	Innate
CD4	Macrophage	Innate
TXNDC3	Macrophage	Innate
FRMD4A	Macrophage	Innate
CRYBB1	Macrophage	Innate
HRH1	Macrophage	Innate
WNT5B	Macrophage	Innate
ADAMTS3	Mast cell	Innate
CPA3	Mast cell	Innate
CMA1	Mast cell	Innate
CTSG	Mast cell	Innate
ARHGAP15	Mast cell	Innate
CPM	Mast cell	Innate
FCN1	Mast cell	Innate
FTL	Mast cell	Innate
HSPA6	Mast cell	Innate
ITGA9	Mast cell	Innate
RNASE3	Mast cell	Innate
S100A4	Mast cell	Innate
SIGLEC8	Mast cell	Innate
SLC6A4	Mast cell	Innate
PTGS2	Mast cell	Innate
EGR3	Mast cell	Innate
PILRA	Mast cell	Innate
CCR2	MDSC	Innate
CD14	MDSC	Innate
CD2	MDSC	Innate
CD86	MDSC	Innate
CXCR4	MDSC	Innate
FCGR2A	MDSC	Innate
FCGR2B	MDSC	Innate
FCGR3A	MDSC	Innate
FERMT3	MDSC	Innate
GPSM3	MDSC	Innate
IL18BP	MDSC	Innate
IL4R	MDSC	Innate
ITGAL	MDSC	Innate
ITGAM	MDSC	Innate
PARVG	MDSC	Innate
PSAP	MDSC	Innate
PTGER2	MDSC	Innate
PTGES2	MDSC	Innate
S100A8	MDSC	Innate
S100A9	MDSC	Innate
ASGR2	Monocyte	Innate
CFP	Monocyte	Innate
ASGR1	Monocyte	Innate
CD1D	Monocyte	Innate
UPK3A	Monocyte	Innate
ACTG1	Monocyte	Innate
ANXA5	Monocyte	Innate
ATP6V1B2	Monocyte	Innate
CFL1	Monocyte	Innate
DAZAP2	Monocyte	Innate
CTBS	Monocyte	Innate
EMR4P	Monocyte	Innate
HIVEP2	Monocyte	Innate
MARCKSL1	Monocyte	Innate
MBP	Monocyte	Innate
MMP15	Monocyte	Innate
PNPLA6	Monocyte	Innate
TMBIM6	Monocyte	Innate
PQBP1	Monocyte	Innate
TEX264	Monocyte	Innate
IKZF1	Monocyte	Innate
AKT3	Natural killer cell	Innate
AXL	Natural killer cell	Innate
BST2	Natural killer cell	Innate
CDH2	Natural killer cell	Innate
CRTAM	Natural killer cell	Innate
CSF2RA	Natural killer cell	Innate
CTSZ	Natural killer cell	Innate
CXCL1	Natural killer cell	Innate
CYTH1	Natural killer cell	Innate
DAXX	Natural killer cell	Innate
DGKH	Natural killer cell	Innate
DLL4	Natural killer cell	Innate
DPYD	Natural killer cell	Innate
ERBB3	Natural killer cell	Innate
F11R	Natural killer cell	Innate
FAM27A	Natural killer cell	Innate
FAM49A	Natural killer cell	Innate
FASLG	Natural killer cell	Innate
FCGR1A	Natural killer cell	Innate
FN1	Natural killer cell	Innate
FSTL1	Natural killer cell	Innate
FUCA1	Natural killer cell	Innate
GBP3	Natural killer cell	Innate
GLS2	Natural killer cell	Innate
GRB2	Natural killer cell	Innate
LST1	Natural killer cell	Innate
BCL2	Natural killer cell	Innate
CDC5L	Natural killer cell	Innate
FGF18	Natural killer cell	Innate
FUT5	Natural killer cell	Innate
FZR1	Natural killer cell	Innate
GAGE2	Natural killer cell	Innate
IGFBP5	Natural killer cell	Innate
KANK2	Natural killer cell	Innate
LDB3	Natural killer cell	Innate
BTN2A2	Natural killer T cell	Innate
CD101	Natural killer T cell	Innate
CD109	Natural killer T cell	Innate
CNPY3	Natural killer T cell	Innate
CNPY4	Natural killer T cell	Innate
CREB1	Natural killer T cell	Innate
CRTC2	Natural killer T cell	Innate
CRTC3	Natural killer T cell	Innate
CSF2	Natural killer T cell	Innate
KLRC1	Natural killer T cell	Innate
FUT4	Natural killer T cell	Innate
ICAM2	Natural killer T cell	Innate
IL32	Natural killer T cell	Innate
LAMP2	Natural killer T cell	Innate
LILRB5	Natural killer T cell	Innate
KLRG1	Natural killer T cell	Innate
HSPA4	Natural killer T cell	Innate
HSPB6	Natural killer T cell	Innate
ISM2	Natural killer T cell	Innate
ITIH2	Natural killer T cell	Innate
KDM4C	Natural killer T cell	Innate
KIR2DS4	Natural killer T cell	Innate
KIRREL3	Natural killer T cell	Innate
SDCBP	Natural killer T cell	Innate
NFATC2IP	Natural killer T cell	Innate
MICB	Natural killer T cell	Innate
KIR2DL1	Natural killer T cell	Innate
KIR2DL3	Natural killer T cell	Innate
KIR3DL1	Natural killer T cell	Innate
KIR3DL2	Natural killer T cell	Innate
NCR1	Natural killer T cell	Innate
FOSL1	Natural killer T cell	Innate
TSLP	Natural killer T cell	Innate
SLC7A7	Natural killer T cell	Innate
SPP1	Natural killer T cell	Innate
TREM2	Natural killer T cell	Innate
UBASH3A	Natural killer T cell	Innate
YBX2	Natural killer T cell	Innate
CCDC88A	Natural killer T cell	Innate
CLEC1A	Natural killer T cell	Innate
THBD	Natural killer T cell	Innate
PDPN	Natural killer T cell	Innate
VCAM1	Natural killer T cell	Innate
EMR1	Natural killer T cell	Innate
CREB5	Neutrophil	Innate
CDA	Neutrophil	Innate
CHST15	Neutrophil	Innate
S100A12	Neutrophil	Innate
APOBEC3A	Neutrophil	Innate
CASP5	Neutrophil	Innate
MMP25	Neutrophil	Innate
HAL	Neutrophil	Innate
C1orf183	Neutrophil	Innate
FFAR2	Neutrophil	Innate
MAK	Neutrophil	Innate
CXCR1	Neutrophil	Innate
STEAP4	Neutrophil	Innate
MGAM	Neutrophil	Innate
BTNL8	Neutrophil	Innate
CXCR2	Neutrophil	Innate
TNFRSF10C	Neutrophil	Innate
VNN3	Neutrophil	Innate
CBX6	Plasmacytoid dendritic cell	Innate
DAB2	Plasmacytoid dendritic cell	Innate
DDX17	Plasmacytoid dendritic cell	Innate
HIGD1A	Plasmacytoid dendritic cell	Innate
IDH3A	Plasmacytoid dendritic cell	Innate
IL3RA	Plasmacytoid dendritic cell	Innate
MAGED1	Plasmacytoid dendritic cell	Innate
NUCB2	Plasmacytoid dendritic cell	Innate
OFD1	Plasmacytoid dendritic cell	Innate
OGT	Plasmacytoid dendritic cell	Innate
PDIA4	Plasmacytoid dendritic cell	Innate
SERTAD2	Plasmacytoid dendritic cell	Innate
SIRPA	Plasmacytoid dendritic cell	Innate
TMED2	Plasmacytoid dendritic cell	Innate
ENG	Plasmacytoid dendritic cell	Innate
FCAR	Plasmacytoid dendritic cell	Innate
IGF1	Plasmacytoid dendritic cell	Innate
ITGA2B	Plasmacytoid dendritic cell	Innate
GABARAP	Plasmacytoid dendritic cell	Innate
GPX1	Plasmacytoid dendritic cell	Innate
KRT23	Plasmacytoid dendritic cell	Innate
PROK2	Plasmacytoid dendritic cell	Innate
RALB	Plasmacytoid dendritic cell	Innate
RETNLB	Plasmacytoid dendritic cell	Innate
RNF141	Plasmacytoid dendritic cell	Innate
SEC14L1	Plasmacytoid dendritic cell	Innate
SEPX1	Plasmacytoid dendritic cell	Innate
EMP3	Plasmacytoid dendritic cell	Innate
CD300LF	Plasmacytoid dendritic cell	Innate
ABTB1	Plasmacytoid dendritic cell	Innate
KLHL21	Plasmacytoid dendritic cell	Innate
PHRF1	Plasmacytoid dendritic cell	Innate
ACVRL1	Endothelial cells	Stromal
APLN	Endothelial cells	Stromal
BCL6B	Endothelial cells	Stromal
BMP6	Endothelial cells	Stromal
BMX	Endothelial cells	Stromal
CDH5	Endothelial cells	Stromal
CLEC14A	Endothelial cells	Stromal
DIPK2B	Endothelial cells	Stromal
EDN1	Endothelial cells	Stromal
ADGRL4	Endothelial cells	Stromal
EMCN	Endothelial cells	Stromal
ESAM	Endothelial cells	Stromal
ESM1	Endothelial cells	Stromal
FAM124B	Endothelial cells	Stromal
HECW2	Endothelial cells	Stromal
HHIP	Endothelial cells	Stromal
KDR	Endothelial cells	Stromal
MMRN1	Endothelial cells	Stromal
MMRN2	Endothelial cells	Stromal
MYCT1	Endothelial cells	Stromal
PALMD	Endothelial cells	Stromal
PEAR1	Endothelial cells	Stromal
PGF	Endothelial cells	Stromal
PLXNA2	Endothelial cells	Stromal
PTPRB	Endothelial cells	Stromal
ROBO4	Endothelial cells	Stromal
C	Endothelial cells	Stromal
SHANK3	Endothelial cells	Stromal
SHE	Endothelial cells	Stromal
TEK	Endothelial cells	Stromal
TIE1	Endothelial cells	Stromal
VEPH1	Endothelial cells	Stromal
VWF	Endothelial cells	Stromal
COL1A1	Fibroblasts	Stromal
COL3A1	Fibroblasts	Stromal
COL6A1	Fibroblasts	Stromal
COL6A2	Fibroblasts	Stromal
DCN	Fibroblasts	Stromal
GREM1	Fibroblasts	Stromal
PAMR1	Fibroblasts	Stromal
TAGLN	Fibroblasts	Stromal

## Sheet: S4
Table S4. The details of Indicators for the assessment of immunogenicity and antigen presentation capacity.
Indicator	Details	Reference(s) [PMID]
Nonsilent Mutation Rate		https://pubmed.ncbi.nlm.nih.gov/29628290
MSI score	Microsatellite instability (MSI) is a pattern of hypermutation that occurs at genomic microsatellites and is caused by defects in the mismatch repair system. In the present study, it was detect by MSI-calling tool, MANTIS (version 1.0.3).	https://pubmed.ncbi.nlm.nih.gov/29850653; https://pubmed.ncbi.nlm.nih.gov/29850653
SNV Neoantigens	Single nucleotide variation (SNV) neoantigens were identified through NetMHCpan v3.0,based on HLA types obtained from RNA-seq using OptiType (version 1.2)	https://pubmed.ncbi.nlm.nih.gov/27029192; https://pubmed.ncbi.nlm.nih.gov/25143287
Indel Neoantigens	Insertion-deletion (indel) neoantigens were identified through NetMHCpan v3.0,based on HLA types obtained from RNA-seq using OptiType (version 1.2)	https://pubmed.ncbi.nlm.nih.gov/27029192; https://pubmed.ncbi.nlm.nih.gov/25143287
CTA score	Cancer/testis-antigen (CTA)	https://pubmed.ncbi.nlm.nih.gov/29628290
Aneuploidy score	Aneuploidy scores (AS) were the sum of amplified or deleted (collectively "altered") chromosome arms	https://pubmed.ncbi.nlm.nih.gov/29622463
Intratumor Heterogeneity	Intratumor genetic heterogeneity (ITH) is a feature of tumors that refers to the repertoire of co-existing genetically distinct subclonal populations.	https://pubmed.ncbi.nlm.nih.gov/26840267
Number of Segs	Number of copy number variant segments	https://pubmed.ncbi.nlm.nih.gov/29628290
Fraction Altered	Fraction of genome alterations	https://pubmed.ncbi.nlm.nih.gov/29628290
HRD	Homologous recombination defects (HRD) score was determined by three separate DNA-based measures of genomic instability: large (> 15 Mb) non-arm-level regions with loss of heterozygosity (LOH), telomeric allelic imbalance (TAI), and large-scale state transitions (LST) with breaks between adjacent segments of > 10 Mb	https://pubmed.ncbi.nlm.nih.gov/29628290
Number of Segs with LOH	Number of Segs with loss of heterozygosity (LOH)	https://pubmed.ncbi.nlm.nih.gov/29622463
Fraction of Segs with LOH	Fraction of Segs with loss of heterozygosity (LOH)	https://pubmed.ncbi.nlm.nih.gov/29622463
TCR Shannon	TCR diversity (Shannon Entropy) scores were identified using MiTCR v1.0.3, with previously described parameters	https://pubmed.ncbi.nlm.nih.gov/23892897; https://pubmed.ncbi.nlm.nih.gov/25196070
TCR Richness	TCR diversity (Richness) scores were identified using MiTCR v1.0.3, with previously described parameters	https://pubmed.ncbi.nlm.nih.gov/23892897; https://pubmed.ncbi.nlm.nih.gov/25196070
Cytolytic Activity	Cytolytic activity (CYT) was assessed by the geometric mean of granzyme A (GZMA) and perforin (PRF1) expression levels	https://pubmed.ncbi.nlm.nih.gov/25594174
APS	Antigen processing and presenting machinery (APM) scores (APS) were generated by GSVA on the basis of 18 genes relevant to APM	https://pubmed.ncbi.nlm.nih.gov/31767055

## Sheet: S5
Table S5. The details of 75 immunomodulator molecules.
Gene	HGNC Symbol	Friendly Name	Entrez ID	Gene Family	Super Category	Immune Checkpoint	Function	Reference(s) [PMID]		Notes
ADORA2A	ADORA2A	ADORA2A	135	Receptor	Receptor	Inhibitory		https://www.ncbi.nlm.nih.gov/pubmed/27249753
ARG1	ARG1	ARG1	383	Enzyme	Other	Inhibitory	Immune suppression	https://www.ncbi.nlm.nih.gov/pubmed/19764983 | https://www.ncbi.nlm.nih.gov/pubmed/23890059
BTLA	BTLA	BTLA	151888	Immunoglobulin	Receptor	Inhibitory		https://www.ncbi.nlm.nih.gov/pubmed/23890059 | https://www.ncbi.nlm.nih.gov/pubmed/20038807
BTN3A1	BTN3A1	BTN3A1	11119	Butyrophilins	Co-inhibitor	Stimulatory	Activation of γδ T cells	https://www.ncbi.nlm.nih.gov/pubmed/26449179
BTN3A2	BTN3A2	BTN3A2	11118	Butyrophilins	Co-inhibitor	Stimulatory	Higher expression leads to increased CD4+ infiltration	http://www.ncbi.nlm.nih.gov/pubmed/18398031 | http://www.ncbi.nlm.nih.gov/pubmed/22685580
CCL5 (RANTES)	CCL5	RANTES	6352	Chemokine	Ligand	Stimulatory		https://www.ncbi.nlm.nih.gov/pubmed/20233026 | https://www.ncbi.nlm.nih.gov/pubmed/26098609
CD27 (TNFRSF7)	CD27	CD27	939	TNFR	Receptor	Stimulatory		https://www.ncbi.nlm.nih.gov/pubmed/26098609	https://www.rndsystems.com/research-area/co--stimulatory-and-co--inhibitory-molecules	https://www.rndsystems.com/pathways/t-cell-co-signaling-pathway-lig-recept-interactions
CD274 (PD-L1)	CD274	PD-L1	29126	B7/CD28	Co-inhibitor	Inhibitory		https://www.ncbi.nlm.nih.gov/pubmed/26098609
CD276 (B7-H3)	CD276	CD276	80381	B7/CD28	Co-inhibitor	Inhibitory		https://www.ncbi.nlm.nih.gov/pubmed/27208063
CD28	CD28	CD28	940	B7/CD28	Co-stimulator	Stimulatory		https://www.ncbi.nlm.nih.gov/pubmed/7584490
CD40	CD40	CD40	958	TNFR	Receptor	Stimulatory		https://www.ncbi.nlm.nih.gov/pubmed/23460534 | https://www.ncbi.nlm.nih.gov/pubmed/24555495
CD40LG	CD40LG	CD40LG	959	TNF	Ligand	Stimulatory		https://www.ncbi.nlm.nih.gov/pubmed/26098609
CD70	CD70	CD70	970	TNF	Ligand	Stimulatory		https://www.ncbi.nlm.nih.gov/pubmed/26098609
CD80 (B7-1)	CD80	CD80	941	B7/CD28	Co-stimulator	Stimulatory	T cell activation	https://www.ncbi.nlm.nih.gov/pubmed/23890059
CTLA4	CTLA4	CTLA4	1493	Receptor	Receptor	Inhibitory		https://www.ncbi.nlm.nih.gov/pubmed/23890059
CX3CL1	CX3CL1	CX3CL1	6376	CXC chemokine	Ligand	Stimulatory		https://www.ncbi.nlm.nih.gov/pubmed/12455035 | https://www.ncbi.nlm.nih.gov/pubmed/23890059
CXCL10 (IP-10)	CXCL10	IP-10	3627	CXC chemokine	Ligand	Stimulatory		https://www.ncbi.nlm.nih.gov/pubmed/26503055 | https://www.ncbi.nlm.nih.gov/pubmed/23890059
CXCL9	CXCL9	CXCL9	4283	CXC chemokine	Ligand	Stimulatory		https://www.ncbi.nlm.nih.gov/pubmed/26503055 | https://www.ncbi.nlm.nih.gov/pubmed/23890059
EDNRB	EDNRB	EDNRB	1910	Receptor	Receptor	Inhibitory	Suppress T cell adhesion and homing	https://www.ncbi.nlm.nih.gov/pubmed/19567593/ | https://www.ncbi.nlm.nih.gov/pubmed/23890059
ENTPD1	ENTPD1	ENTPD1	953	Ectonucleotidase	Other	Stimulatory	Immune suppression	https://www.ncbi.nlm.nih.gov/pubmed/27054314
GZMA	GZMA	GZMA	3001	Granzyme	Other	Stimulaotry	Granzyme	https://www.ncbi.nlm.nih.gov/pubmed/26098609
HAVCR2 (TIM-3)	HAVCR2	TIM-3	84868	Immunoglobulin	Receptor	Inhibitory		https://www.ncbi.nlm.nih.gov/pubmed/23890059
HLA-A	HLA-A	HLA-A	3105	MHC Class I	Antigen presentation		MHC Class I	https://www.ncbi.nlm.nih.gov/pubmed/21062157
HLA-B	HLA-B	HLA-B	3106	MHC Class I	Antigen presentation		MHC Class I	https://www.ncbi.nlm.nih.gov/pubmed/21062157
HLA-C	HLA-C	HLA-C	3107	MHC Class I	Antigen presentation		MHC Class I	https://www.ncbi.nlm.nih.gov/pubmed/21062157
HLA-DPA1	HLA-DPA1	HLA-DPA1	3113	MHC Class II	Antigen presentation		MHC Class II	https://www.ncbi.nlm.nih.gov/pubmed/23162758/
HLA-DPB1	HLA-DPB1	HLA-DPB1	3115	MHC Class II	Antigen presentation		MHC Class II	https://www.ncbi.nlm.nih.gov/pubmed/23162758/
HLA-DQA1	HLA-DQA1	HLA-DQA1	3117	MHC Class II	Antigen presentation		MHC Class II	https://www.ncbi.nlm.nih.gov/pubmed/23162758/
HLA-DQA2	HLA-DQA2	HLA-DQA2	3118	MHC Class II	Antigen presentation		MHC Class II	https://www.ncbi.nlm.nih.gov/pubmed/23162758/
HLA-DQB1	HLA-DQB1	HLA-DQB1	3119	MHC Class II	Antigen presentation		MHC Class II	https://www.ncbi.nlm.nih.gov/pubmed/23162758/
HLA-DQB2	HLA-DQB2	HLA-DQB2	3120	MHC Class II	Antigen presentation		MHC Class II	https://www.ncbi.nlm.nih.gov/pubmed/23162758/
HLA-DRA	HLA-DRA	HLA-DRA	3122	MHC Class II	Antigen presentation		MHC Class II	https://www.ncbi.nlm.nih.gov/pubmed/23162758/
HLA-DRB1	HLA-DRB1	HLA-DRB1	3123	MHC Class II	Antigen presentation		MHC Class II	https://www.ncbi.nlm.nih.gov/pubmed/23162758/
HLA-DRB5	HLA-DRB5	HLA-DRB5	3127	MHC Class II	Antigen presentation		MHC Class II	https://www.ncbi.nlm.nih.gov/pubmed/23162758/
HMGB1	HMGB1	HMGB1	3146	HMG-box	Other	Stimulatory		https://www.ncbi.nlm.nih.gov/pubmed/23890059
ICAM1	ICAM1	ICAM1	3383		Cell adhesion	Stimulatory		https://www.ncbi.nlm.nih.gov/pubmed/23890059
ICOS	ICOS	ICOS	29851	B7/CD28	Receptor	Stimulatory		https://www.ncbi.nlm.nih.gov/pubmed/27054314
ICOSLG (B7-H2)	ICOSLG	ICOSLG	23308	Ligand	Co-stimulator	Stimulatory		https://www.ncbi.nlm.nih.gov/pubmed/24778280
IDO1	IDO1	IDO1	3620	Enzyme	Other	Inhibitory		https://www.ncbi.nlm.nih.gov/pubmed/23890059
IFNA1	IFNA1	IFNA1	3439	Cytokine	Ligand	Stimulatory		https://www.ncbi.nlm.nih.gov/pubmed/23890059
IFNA2	IFNA2	IFNA2	3440	Cytokine	Ligand	Stimulatory		https://www.ncbi.nlm.nih.gov/pubmed/23890059
IFNG	IFNG	IFNG	3458	Cytokine	Ligand	Stimulatory		https://www.ncbi.nlm.nih.gov/pubmed/23890059
IL10	IL10	IL10	3586	Cytokine	Ligand	Inhibitory	Anti-inflammatory cytokine	https://www.ncbi.nlm.nih.gov/pubmed/23890059
IL12	IL12A	IL12	3592	Cytokine	Ligand	Stumulatory		https://www.ncbi.nlm.nih.gov/pubmed/23890059		IL12A, and IL12B genes
IL13	IL13	IL13	3596	Cytokine	Ligand	Inhibitory	Anti-inflammatory cytokine	https://www.ncbi.nlm.nih.gov/pubmed/23890059
IL1A	IL1A	IL1A	3552	Cytokine	Ligand	Stimulatory		https://www.ncbi.nlm.nih.gov/pubmed/23890059
IL1B	IL1B	IL1B	3553	Cytokine	Ligand	Stimulatory		https://www.ncbi.nlm.nih.gov/pubmed/23890059
IL2	IL2	IL2	3558	Cytokine	Ligand	Stimulatory		https://www.ncbi.nlm.nih.gov/pubmed/23890059
IL2RA (CD122)	IL2RA	IL2RA	3559	Type I cytokine receptor	Receptor	Stimulatory		https://www.ncbi.nlm.nih.gov/pubmed/23352221/
IL4	IL4	IL4	3565	Cytokine	Ligand	Inhibitory	Differentiation of Th0 to Th2	https://www.ncbi.nlm.nih.gov/pubmed/23890059
ITGB2 (LFA1)	ITGB2	ITGB2	3689	Integrin	Cell adhesion	Stimulatory		https://www.ncbi.nlm.nih.gov/pubmed/23890059
KIR2DL1	KIR2DL1	KIR2DL1	3802	KIR	Receptor	Inhibitory		https://www.ncbi.nlm.nih.gov/pubmed/27054314 | https://www.ncbi.nlm.nih.gov/pubmed/20567250 | https://www.ncbi.nlm.nih.gov/pubmed/26000725	Lirilumab, IPH-2101	https://www.ncbi.nlm.nih.gov/pubmed/21154164
KIR2DL3	KIR2DL3	KIR2DL3	3804	KIR	Receptor	Inhibitory		https://www.ncbi.nlm.nih.gov/pubmed/27054314 | https://www.ncbi.nlm.nih.gov/pubmed/20567250 | https://www.ncbi.nlm.nih.gov/pubmed/26000725	Lirilumab, IPH-2101	https://www.ncbi.nlm.nih.gov/pubmed/21154164
LAG3	LAG3	LAG3	3902	Immunoglobulin	Receptor	Inhibitory		https://www.ncbi.nlm.nih.gov/pubmed/21086108 | https://www.ncbi.nlm.nih.gov/pubmed/23890059
MICA	MICA	MICA	100507436	MHC Class I	Antigen presentation		Immune suppression	https://www.ncbi.nlm.nih.gov/pubmed/23890059 | https://www.ncbi.nlm.nih.gov/pubmed/10426993
MICB	MICB	MICB	4277	MHC Class I	Antigen presentation		Immune suppression	https://www.ncbi.nlm.nih.gov/pubmed/23890059 | https://www.ncbi.nlm.nih.gov/pubmed/10426993
PDCD1 (PD-1)	PDCD1	PD-1	5133	B7/CD28	Receptor	Inhibitory		https://www.ncbi.nlm.nih.gov/pubmed/26098609
PDCD1LG2 (PD-L2, CD273, B7-DC)	PDCD1LG2	PD-L2	80380	B7/CD28	Co-inhibitor		Immune suppression	https://www.ncbi.nlm.nih.gov/pubmed/22611421
PRF1	PRF1	PRF1	5551	Pore	Other	Stimulatory	Allows infiltration by granzymes	https://www.ncbi.nlm.nih.gov/pubmed/17919943
SELP	SELP	SELP	6403	Selectin	Cell adhesion	Stimulatory		https://www.ncbi.nlm.nih.gov/pubmed/19508173
SLAMF7	SLAMF7	SLAMF7	57823	SLAM	Co-inhibitor	Inhibitory	Inhibitory	https://www.ncbi.nlm.nih.gov/pubmed/25312647
TGFB1	TGFB1	TGFB1	7040	Cytokine	Ligand	Inhibitory	Immune suppression	https://www.ncbi.nlm.nih.gov/pubmed/26098609
TIGIT	TIGIT	TIGIT	201633	PVR	Receptor	Inhibitory		https://www.ncbi.nlm.nih.gov/pubmed/27054314
TLR4	TLR4	TLR4	7099	Receptor	Receptor	Stimulatory		https://www.ncbi.nlm.nih.gov/pubmed/25120541/
TNFA	TNF	TNF	7124	Cytokine	Ligand	Stimulatory		https://www.ncbi.nlm.nih.gov/pubmed/23890059
TNFRSF14 (HVEM)	TNFRSF14	HVEM	8764	TNFR	Receptor	Stimulatory		https://www.ncbi.nlm.nih.gov/pubmed/23890059
TNFRSF18 (CD357, GITR)	TNFRSF18	TNFRSF18	8784	TNFR	Receptor	Stimulatory		https://www.ncbi.nlm.nih.gov/pubmed/22245556 | https://www.ncbi.nlm.nih.gov/pubmed/27591414	https://www.rndsystems.com/research-area/co--stimulatory-and-co--inhibitory-molecules	https://www.rndsystems.com/pathways/t-cell-co-signaling-pathway-lig-recept-interactions
TNFRSF4 (CD134,OX40)	TNFRSF4	OX40	7293	TNFR	Receptor	Stimulatory		https://www.ncbi.nlm.nih.gov/pubmed/25763356/	https://www.rndsystems.com/research-area/co--stimulatory-and-co--inhibitory-molecules	https://www.rndsystems.com/pathways/t-cell-co-signaling-pathway-lig-recept-interactions
TNFRSF9 (CD137, 4-1BB)	TNFRSF9	4-1BB	3604	TNFR	Receptor	Stimulatory		https://www.ncbi.nlm.nih.gov/pubmed/26751393	https://www.rndsystems.com/research-area/co--stimulatory-and-co--inhibitory-molecules	https://www.rndsystems.com/pathways/t-cell-co-signaling-pathway-lig-recept-interactions
TNFSF4 (OX40L)	TNFSF4	OX40L	7292	TNF	Ligand	Stimulatory		https://www.ncbi.nlm.nih.gov/pubmed/25763356/
TNFSF9 (CD137L, 4-1BB-L)	TNFSF9	4-1BB-L	8744	TNF	Ligand	Stimulatory		https://www.ncbi.nlm.nih.gov/pubmed/26751393
VEGFA	VEGFA	VEGFA	7422	Growth factor	Ligand	Inhibitory	Immune suppressor	https://www.ncbi.nlm.nih.gov/pubmed/23890059 | https://www.ncbi.nlm.nih.gov/pubmed/11444391
VEGFB	VEGFB	VEGFB	7423	Growth factor	Ligand	Inhibitory	Immune suppressor	https://www.ncbi.nlm.nih.gov/pubmed/23890059 | https://www.ncbi.nlm.nih.gov/pubmed/21124841
VISTA (B7-H5)	C10orf54	VISTA	64115	Immunoglobulin	Co-inhibitor	Inhibitory		https://www.ncbi.nlm.nih.gov/pubmed/24894088 | https://www.ncbi.nlm.nih.gov/pubmed/23890059
VTCN1 (B7-H4)	VTCN1	VTCN1	79679	B7/CD28	Co-inhibitor	Inhibitory		https://www.ncbi.nlm.nih.gov/pubmed/23890059
									http://www.nature.com/nature/journal/v549/n7670/full/nature23643.html

## Sheet: S6
Table S6. Detecting glioma driver genes based on the OncodriveCLUST algorithm. * Candidate driver genes are marked in red
Hugo_Symbol	Frame_Shift_Del	Frame_Shift_Ins	In_Frame_Del	In_Frame_Ins	Missense_Mutation	Nonsense_Mutation	Nonstop_Mutation	Splice_Site	Translation_Start_Site	Total	MutatedSamples	AlteredSamples	Clusters	Muts_in_clusters	ClusterScores	ProtLen	Zscore	P-value	FDR	Fract_muts_in_clusters	Frequency
IDH1	0	0	0	0	415	0	0	0	0	415	415	415	1	415	1	414	5.54615	1.46011e-08	7.21294e-06	1	0.465247
IDH2	0	0	0	1	21	0	0	0	0	22	21	21	1	19	0.863636	452	4.4972	3.44267e-06	0.000850338	0.863636	0.0235426
NRAS	0	0	0	0	6	0	0	0	0	6	6	6	1	5	0.833333	189	4.2641	1.00354e-05	0.00165249	0.833333	0.00672646
LHFPL1	0	0	0	0	5	0	0	0	0	5	5	5	1	4	0.8	220	4.00769	3.06575e-05	0.00216354	0.8	0.00560538
OR2H1	0	0	0	0	3	2	0	0	0	5	5	5	2	4	0.8	316	4.00769	3.06575e-05	0.00216354	0.8	0.00560538
SLC29A2	0	0	0	0	5	0	0	0	0	5	3	3	2	4	0.8	456	4.00769	3.06575e-05	0.00216354	0.8	0.00336323
ZDHHC4	0	0	0	0	4	1	0	0	0	5	5	5	1	4	0.8	344	4.00769	3.06575e-05	0.00216354	0.8	0.00560538
KRTAP4-6	0	0	0	0	8	0	0	0	0	8	8	8	1	6	0.75	206	3.62308	0.00014556	0.00898831	0.75	0.00896861
CKMT1A	0	0	0	0	4	1	0	0	0	5	5	5	1	4	0.741421	417	3.55709	0.000187495	0.00926224	0.8	0.00560538
EGFR	0	0	0	1	113	1	0	0	0	115	104	104	13	89	0.742732	1210	3.56717	0.000180428	0.00926224	0.773913	0.116592
AGAP4	0	0	0	0	14	0	0	0	0	14	12	12	2	10	0.714286	663	3.34835	0.000406469	0.0182542	0.714286	0.0134529
DAO	0	0	0	0	5	0	0	0	0	5	5	5	1	4	0.670711	347	3.01316	0.00129272	0.047148	0.8	0.00560538
FAM126B	0	0	0	0	6	0	0	0	0	6	6	6	1	4	0.666667	530	2.98205	0.00143162	0.047148	0.666667	0.00672646
GLYAT	0	0	0	0	3	0	0	2	0	5	5	5	1	2	0.666667	296	2.98205	0.00143162	0.047148	0.4	0.00560538
TRIM58	0	0	0	0	6	0	0	0	0	6	6	6	1	4	0.666667	486	2.98205	0.00143162	0.047148	0.666667	0.00672646
PIK3CA	0	0	10	0	60	1	1	0	2	74	67	67	9	60	0.661552	1068	2.94271	0.00162679	0.050227	0.810811	0.0751121
PODNL1	0	0	0	0	5	0	0	0	0	5	5	5	1	4	0.635355	512	2.74119	0.00306081	0.0889435	0.8	0.00560538
ACADS	0	0	0	0	6	0	0	1	0	7	7	7	1	4	0.617851	412	2.60655	0.00457301	0.112953	0.571429	0.00784753
PLEKHG4	0	0	0	0	5	1	0	0	0	6	6	6	1	4	0.617851	1191	2.60655	0.00457301	0.112953	0.666667	0.00672646
PTPN11	0	0	0	0	17	0	0	0	0	17	16	16	4	13	0.621215	593	2.63243	0.00423888	0.112953	0.764706	0.0179372
CYP27C1	0	0	0	0	3	2	0	1	0	6	3	3	1	3	0.6	372	2.46923	0.00677019	0.123869	0.5	0.00336323
GLT8D2	0	0	0	0	5	0	0	0	0	5	5	5	1	3	0.6	349	2.46923	0.00677019	0.123869	0.6	0.00560538
MMP3	0	0	0	0	5	0	0	0	0	5	5	5	1	3	0.6	477	2.46923	0.00677019	0.123869	0.6	0.00560538
RASSF6	0	0	0	0	5	0	0	0	0	5	3	3	1	3	0.6	369	2.46923	0.00677019	0.123869	0.6	0.00336323
RTP1	1	0	0	0	4	0	0	0	0	5	5	5	1	3	0.6	263	2.46923	0.00677019	0.123869	0.6	0.00560538
TDRD10	0	0	0	0	5	0	0	0	0	5	4	4	1	3	0.6	366	2.46923	0.00677019	0.123869	0.6	0.0044843
ZNF878	0	0	0	0	4	1	0	0	0	5	3	3	1	3	0.6	531	2.46923	0.00677019	0.123869	0.6	0.00336323
CDKN2A	1	0	0	0	3	3	0	0	0	7	7	7	1	5	0.580094	167	2.31611	0.0102761	0.1813	0.714286	0.00784753
H3F3A	0	0	0	0	7	0	0	0	0	7	7	7	1	4	0.571429	136	2.24945	0.0122419	0.201584	0.571429	0.00784753
LUM	0	0	0	0	7	0	0	0	0	7	7	7	2	4	0.571429	338	2.24945	0.0122419	0.201584	0.571429	0.00784753
F9	0	0	0	0	4	1	0	0	0	5	5	5	1	3	0.541421	461	2.01863	0.0217631	0.30717	0.6	0.00560538
RBM46	0	0	0	0	3	2	0	0	0	5	5	5	1	3	0.541421	533	2.01863	0.0217631	0.30717	0.6	0.00560538
TP53	34	9	11	1	317	28	0	23	0	423	348	348	9	310	0.541447	393	2.01882	0.021753	0.30717	0.732861	0.390135
UGT1A6	0	0	0	0	3	2	0	0	0	5	5	5	1	3	0.541421	532	2.01863	0.0217631	0.30717	0.6	0.00560538
ZC3H18	0	0	0	0	4	1	0	0	0	5	5	5	1	3	0.541421	953	2.01863	0.0217631	0.30717	0.6	0.00560538
KRT15	0	0	0	0	10	0	0	0	0	10	10	10	1	6	0.535355	456	1.97196	0.0243068	0.333544	0.6	0.0112108
BRAF	0	0	0	0	9	1	0	0	0	10	9	9	1	6	0.525	766	1.89231	0.029225	0.390193	0.6	0.0100897
CCDC113	0	0	0	0	4	0	0	1	0	5	5	5	1	2	0.5	377	1.7	0.0445655	0.449293	0.4	0.00560538
CEACAM7	0	0	0	0	4	0	0	1	0	5	5	5	1	2	0.5	265	1.7	0.0445655	0.449293	0.4	0.00560538
ITGAL	0	0	0	0	4	0	0	1	0	5	4	4	1	2	0.5	1170	1.7	0.0445655	0.449293	0.4	0.0044843
KIF26B	0	0	0	0	8	0	0	0	0	8	7	7	1	4	0.5	2108	1.7	0.0445655	0.449293	0.5	0.00784753
LACE1	0	0	0	0	4	0	0	1	0	5	5	5	1	2	0.5	481	1.7	0.0445655	0.449293	0.4	0.00560538
OR2T12	0	0	0	0	8	0	0	0	0	8	8	8	2	4	0.5	320	1.7	0.0445655	0.449293	0.5	0.00896861
OR4C16	0	0	0	0	8	0	0	0	0	8	7	7	1	4	0.5	310	1.7	0.0445655	0.449293	0.5	0.00784753
PLCH2	0	0	0	0	8	0	0	0	0	8	7	7	1	4	0.5	1416	1.7	0.0445655	0.449293	0.5	0.00784753
PRR16	0	0	0	0	4	1	0	0	0	5	5	5	1	3	0.5	305	1.7	0.0445655	0.449293	0.6	0.00560538
SEMG2	0	0	0	0	8	0	0	0	0	8	6	6	1	4	0.5	582	1.7	0.0445655	0.449293	0.5	0.00672646
TGFA	0	0	0	0	4	1	0	0	0	5	5	5	1	3	0.5	160	1.7	0.0445655	0.449293	0.6	0.00560538
TINAG	0	0	0	0	6	0	0	1	0	7	5	5	1	3	0.5	476	1.7	0.0445655	0.449293	0.428571	0.00560538
KRT13	0	0	0	0	7	0	0	0	0	7	7	7	1	4	0.479079	458	1.53907	0.0618936	0.611509	0.571429	0.00784753
AGXT2	0	0	0	0	5	0	0	0	0	5	5	5	1	2	0.4	514	0.930769	0.175986	0.616577	0.4	0.00560538
AOX1	0	0	0	0	11	0	0	0	0	11	10	10	1	5	0.454545	1338	1.35035	0.0884519	0.616577	0.454545	0.0112108
APOBEC3F	0	0	0	0	6	0	0	0	0	6	5	5	1	4	0.421722	373	1.09786	0.136133	0.616577	0.666667	0.00560538
ARHGEF16	0	0	0	0	5	0	0	1	0	6	6	6	1	2	0.4	709	0.930769	0.175986	0.616577	0.333333	0.00672646
ARSF	0	0	0	0	5	0	0	0	0	5	5	5	1	2	0.4	590	0.930769	0.175986	0.616577	0.4	0.00560538
ASB2	0	0	0	0	5	0	0	0	0	5	5	5	1	2	0.4	635	0.930769	0.175986	0.616577	0.4	0.00560538
BTG4	0	0	0	0	2	3	0	0	0	5	4	4	1	2	0.4	223	0.930769	0.175986	0.616577	0.4	0.0044843
C11orf70	0	1	0	0	4	0	0	1	0	6	4	4	1	2	0.4	268	0.930769	0.175986	0.616577	0.333333	0.0044843
C2CD5	1	0	0	0	4	1	0	0	0	6	4	4	1	3	0.416667	1000	1.05897	0.144806	0.616577	0.5	0.0044843
CCDC30	0	0	0	0	4	1	0	0	0	5	5	5	1	2	0.4	783	0.930769	0.175986	0.616577	0.4	0.00560538
CD209	0	0	0	0	10	0	0	0	0	10	10	10	2	4	0.4	404	0.930769	0.175986	0.616577	0.4	0.0112108
CDH15	0	0	0	0	5	0	0	0	0	5	5	5	1	2	0.4	814	0.930769	0.175986	0.616577	0.4	0.00560538
CIC	37	13	4	0	65	5	0	3	0	127	110	110	12	74	0.471384	1608	1.47988	0.0694527	0.616577	0.582677	0.123318
CLCN7	0	0	0	0	5	0	0	0	0	5	5	5	1	2	0.4	805	0.930769	0.175986	0.616577	0.4	0.00560538
CLEC12A	0	0	0	0	5	0	0	0	0	5	4	4	1	2	0.4	275	0.930769	0.175986	0.616577	0.4	0.0044843
CNTN2	1	0	0	0	3	1	0	2	0	7	6	6	1	2	0.4	1040	0.930769	0.175986	0.616577	0.285714	0.00672646
CYP4F22	0	0	0	0	11	0	0	0	0	11	8	8	2	5	0.454545	531	1.35035	0.0884519	0.616577	0.454545	0.00896861
DDB1	0	0	0	0	5	0	0	0	0	5	3	3	1	2	0.4	1140	0.930769	0.175986	0.616577	0.4	0.00336323
E2F3	0	0	0	0	5	0	0	0	0	5	4	4	1	2	0.4	465	0.930769	0.175986	0.616577	0.4	0.0044843
ELOVL2	0	0	0	0	5	0	0	0	0	5	5	5	1	2	0.4	296	0.930769	0.175986	0.616577	0.4	0.00560538
ELOVL7	0	0	0	0	5	0	0	0	0	5	4	4	1	2	0.4	281	0.930769	0.175986	0.616577	0.4	0.0044843
ENPP3	1	0	0	0	3	1	0	0	0	5	4	4	1	2	0.4	875	0.930769	0.175986	0.616577	0.4	0.0044843
ERCC4	0	0	0	0	5	0	0	0	0	5	5	5	1	2	0.4	916	0.930769	0.175986	0.616577	0.4	0.00560538
ESRRG	0	0	0	0	5	0	0	1	0	6	5	5	1	2	0.4	470	0.930769	0.175986	0.616577	0.333333	0.00560538
FAM90A1	0	0	0	0	5	0	0	0	0	5	4	4	1	2	0.4	464	0.930769	0.175986	0.616577	0.4	0.0044843
FBP2	0	0	0	0	5	0	0	0	0	5	4	4	1	2	0.4	339	0.930769	0.175986	0.616577	0.4	0.0044843
FBXW11	0	0	0	0	5	0	0	0	0	5	5	5	1	2	0.4	542	0.930769	0.175986	0.616577	0.4	0.00560538
FFAR3	0	0	0	0	5	0	0	0	0	5	5	5	1	2	0.4	346	0.930769	0.175986	0.616577	0.4	0.00560538
FPR2	0	0	0	0	5	0	0	0	0	5	5	5	1	2	0.4	351	0.930769	0.175986	0.616577	0.4	0.00560538
FSCN3	0	0	0	0	5	0	0	0	0	5	5	5	1	2	0.4	498	0.930769	0.175986	0.616577	0.4	0.00560538
GML	0	0	0	0	4	1	0	0	0	5	4	4	1	3	0.45	158	1.31538	0.0941903	0.616577	0.6	0.0044843
GPR6	0	0	0	0	5	0	0	0	0	5	5	5	1	2	0.4	362	0.930769	0.175986	0.616577	0.4	0.00560538
HMGCS2	0	0	0	0	5	0	0	0	0	5	4	4	1	2	0.4	508	0.930769	0.175986	0.616577	0.4	0.0044843
JAM2	0	0	0	0	5	0	0	0	0	5	4	4	1	2	0.4	312	0.930769	0.175986	0.616577	0.4	0.0044843
KCNK10	0	1	0	0	4	0	0	0	0	5	5	5	1	2	0.4	543	0.930769	0.175986	0.616577	0.4	0.00560538
KLK15	0	0	0	0	5	0	0	0	0	5	5	5	1	2	0.4	256	0.930769	0.175986	0.616577	0.4	0.00560538
KRT222	0	0	0	0	2	3	0	0	0	5	5	5	1	3	0.435355	295	1.20273	0.11454	0.616577	0.6	0.00560538
KRTAP10-11	0	0	0	0	5	0	0	0	0	5	5	5	1	2	0.4	299	0.930769	0.175986	0.616577	0.4	0.00560538
MAGEB3	0	0	0	0	5	0	0	0	0	5	5	5	1	2	0.4	346	0.930769	0.175986	0.616577	0.4	0.00560538
MAGI1	0	0	0	0	5	0	0	0	0	5	5	5	1	2	0.4	1462	0.930769	0.175986	0.616577	0.4	0.00560538
MAX	0	0	0	0	6	1	0	0	0	7	7	7	1	3	0.428571	160	1.15055	0.124959	0.616577	0.428571	0.00784753
MICALL1	0	0	0	0	5	0	0	0	0	5	5	5	1	2	0.4	863	0.930769	0.175986	0.616577	0.4	0.00560538
MNDA	0	0	0	0	5	0	0	0	0	5	5	5	1	2	0.4	407	0.930769	0.175986	0.616577	0.4	0.00560538
MRE11A	0	0	0	0	4	1	0	0	0	5	3	3	1	2	0.4	708	0.930769	0.175986	0.616577	0.4	0.00336323
MUC6	0	0	0	0	5	0	0	0	0	5	4	4	1	2	0.4	2439	0.930769	0.175986	0.616577	0.4	0.0044843
N4BP2L2	0	0	0	0	3	2	0	0	0	5	5	5	1	2	0.4	752	0.930769	0.175986	0.616577	0.4	0.00560538
NLE1	0	0	0	0	5	0	0	0	0	5	3	3	1	3	0.435355	485	1.20273	0.11454	0.616577	0.6	0.00336323
OFD1	0	0	0	0	5	0	0	0	0	5	4	4	1	2	0.4	1012	0.930769	0.175986	0.616577	0.4	0.0044843
OR10J3	0	0	0	0	4	1	0	0	0	5	5	5	1	2	0.4	329	0.930769	0.175986	0.616577	0.4	0.00560538
OR2G6	0	0	0	0	6	0	0	0	0	6	6	6	1	3	0.416667	316	1.05897	0.144806	0.616577	0.5	0.00672646
OR2T34	1	0	0	0	4	0	0	0	0	5	5	5	1	2	0.4	318	0.930769	0.175986	0.616577	0.4	0.00560538
OR4D10	0	0	0	0	5	0	0	0	0	5	4	4	1	2	0.4	311	0.930769	0.175986	0.616577	0.4	0.0044843
OR52M1	0	0	0	0	9	0	0	0	0	9	9	9	2	4	0.444444	317	1.27265	0.101571	0.616577	0.444444	0.0100897
OR52R1	0	0	0	0	5	0	0	0	0	5	5	5	1	2	0.4	315	0.930769	0.175986	0.616577	0.4	0.00560538
OR5P2	0	0	0	0	4	1	0	0	0	5	5	5	1	2	0.4	322	0.930769	0.175986	0.616577	0.4	0.00560538
OR6N2	0	0	0	0	5	0	0	0	0	5	5	5	1	2	0.4	317	0.930769	0.175986	0.616577	0.4	0.00560538
P2RY13	0	1	0	0	4	0	0	0	0	5	5	5	1	2	0.4	354	0.930769	0.175986	0.616577	0.4	0.00560538
PCDHB8	0	0	0	0	5	0	0	0	0	5	5	5	1	2	0.4	801	0.930769	0.175986	0.616577	0.4	0.00560538
PCDHGA5	0	0	0	0	5	0	0	0	0	5	5	5	1	2	0.4	931	0.930769	0.175986	0.616577	0.4	0.00560538
PDGFRB	0	0	0	0	5	0	0	0	0	5	4	4	1	2	0.4	1106	0.930769	0.175986	0.616577	0.4	0.0044843
PELP1	0	0	0	0	5	0	0	0	0	5	3	3	1	2	0.4	1130	0.930769	0.175986	0.616577	0.4	0.00336323
PLCG1	0	0	0	1	8	0	0	0	0	9	9	9	1	4	0.444444	1291	1.27265	0.101571	0.616577	0.444444	0.0100897
PTH2R	0	1	0	0	4	0	0	0	0	5	5	5	1	2	0.4	550	0.930769	0.175986	0.616577	0.4	0.00560538
RALYL	0	0	0	0	4	1	0	0	0	5	5	5	1	2	0.4	304	0.930769	0.175986	0.616577	0.4	0.00560538
RASAL3	0	0	0	0	5	0	0	0	0	5	5	5	1	2	0.4	1011	0.930769	0.175986	0.616577	0.4	0.00560538
RDH8	0	0	0	0	5	0	0	0	0	5	5	5	1	2	0.4	331	0.930769	0.175986	0.616577	0.4	0.00560538
SEMG1	0	0	0	0	11	0	0	0	0	11	11	11	2	5	0.454545	462	1.35035	0.0884519	0.616577	0.454545	0.0123318
SIGLEC11	0	0	0	0	7	0	0	0	0	7	5	5	1	3	0.428571	698	1.15055	0.124959	0.616577	0.428571	0.00560538
SIPA1	0	0	0	0	5	0	0	0	0	5	5	5	1	2	0.4	1042	0.930769	0.175986	0.616577	0.4	0.00560538
SLC29A4	0	0	0	0	5	0	0	0	0	5	3	3	1	2	0.4	530	0.930769	0.175986	0.616577	0.4	0.00336323
SLU7	0	0	0	0	5	0	0	1	0	6	3	3	1	2	0.4	586	0.930769	0.175986	0.616577	0.333333	0.00336323
SORCS2	0	0	0	0	5	0	0	0	0	5	4	4	1	2	0.4	1159	0.930769	0.175986	0.616577	0.4	0.0044843
SOWAHB	0	0	0	0	5	0	0	0	0	5	5	5	1	2	0.4	793	0.930769	0.175986	0.616577	0.4	0.00560538
SPINT1	0	0	0	0	5	0	0	0	0	5	5	5	1	2	0.4	529	0.930769	0.175986	0.616577	0.4	0.00560538
SULT1C2	2	0	0	0	3	0	0	0	0	5	4	4	1	2	0.4	307	0.930769	0.175986	0.616577	0.4	0.0044843
TAOK1	2	0	0	0	1	2	0	0	0	5	5	5	1	2	0.4	1001	0.930769	0.175986	0.616577	0.4	0.00560538
TAT	0	0	0	0	5	0	0	0	0	5	5	5	1	2	0.4	454	0.930769	0.175986	0.616577	0.4	0.00560538
TMEM156	0	0	0	0	5	0	0	0	0	5	5	5	1	2	0.4	297	0.930769	0.175986	0.616577	0.4	0.00560538
TMPRSS7	0	0	0	0	5	0	0	0	0	5	5	5	1	2	0.4	717	0.930769	0.175986	0.616577	0.4	0.00560538
TNFSF14	0	0	0	0	5	1	0	0	0	6	6	6	1	5	0.451184	240	1.3245	0.0926692	0.616577	0.833333	0.00672646
TRPM5	0	0	0	0	5	0	0	0	0	5	5	5	1	2	0.4	1165	0.930769	0.175986	0.616577	0.4	0.00560538
TSGA13	0	0	0	0	5	0	0	0	0	5	5	5	1	2	0.4	276	0.930769	0.175986	0.616577	0.4	0.00560538
TYRP1	2	0	0	0	3	0	0	0	0	5	5	5	1	2	0.4	537	0.930769	0.175986	0.616577	0.4	0.00560538
UBA7	0	0	0	0	5	0	0	0	0	5	4	4	1	2	0.4	1012	0.930769	0.175986	0.616577	0.4	0.0044843
USP12	0	0	0	0	4	1	0	0	0	5	4	4	1	2	0.4	370	0.930769	0.175986	0.616577	0.4	0.0044843
USP14	0	0	0	0	3	2	0	0	0	5	4	4	1	2	0.4	494	0.930769	0.175986	0.616577	0.4	0.0044843
VARS	0	0	0	0	5	0	0	0	0	5	4	4	1	2	0.4	1264	0.930769	0.175986	0.616577	0.4	0.0044843
WDR44	0	0	1	0	4	0	0	0	0	5	4	4	1	2	0.4	913	0.930769	0.175986	0.616577	0.4	0.0044843
ZDHHC7	0	0	0	0	3	2	0	0	0	5	4	4	1	2	0.4	345	0.930769	0.175986	0.616577	0.4	0.0044843
ZNF254	0	0	0	0	5	0	0	0	0	5	4	4	1	2	0.4	659	0.930769	0.175986	0.616577	0.4	0.0044843
ZNF544	0	0	0	0	4	1	0	0	0	5	4	4	1	2	0.4	715	0.930769	0.175986	0.616577	0.4	0.0044843
PSD4	0	0	0	0	6	0	0	0	0	6	6	6	1	3	0.392259	1056	0.871222	0.191816	0.667305	0.5	0.00672646
GABRA6	0	0	0	0	18	0	0	0	0	18	18	18	3	7	0.388889	453	0.845299	0.198972	0.687358	0.388889	0.0201794
NUP210L	0	0	0	0	10	3	0	0	0	13	12	12	1	5	0.384615	1888	0.812426	0.208274	0.709567	0.384615	0.0134529
ZFP42	0	0	0	0	13	0	0	0	0	13	10	10	2	5	0.384615	310	0.812426	0.208274	0.709567	0.384615	0.0112108
KDM7A	0	0	0	0	10	1	0	0	0	11	10	10	2	5	0.379707	941	0.774669	0.219268	0.741906	0.454545	0.0112108
AADACL4	0	0	0	0	7	1	0	0	0	8	8	8	1	3	0.375	407	0.738462	0.230117	0.757852	0.375	0.00896861
OR10AD1	0	0	0	0	5	1	0	0	0	6	4	4	1	3	0.375	317	0.738462	0.230117	0.757852	0.5	0.0044843
SPAM1	0	0	0	0	8	0	0	0	0	8	8	8	1	3	0.375	511	0.738462	0.230117	0.757852	0.375	0.00896861
ZCCHC12	0	0	0	0	8	0	0	0	0	8	7	7	1	3	0.375	403	0.738462	0.230117	0.757852	0.375	0.00784753
MYF5	0	0	0	0	6	1	0	0	1	8	7	7	1	4	0.371936	255	0.714894	0.237337	0.776455	0.5	0.00784753
PTEN	23	9	2	0	79	29	0	7	1	150	146	146	8	72	0.371175	403	0.709035	0.239151	0.777242	0.48	0.163677
ABCC10	0	0	0	0	12	0	0	0	0	12	8	8	1	4	0.333333	1492	0.417949	0.337992	0.795087	0.333333	0.00896861
ADAM29	0	0	0	1	9	1	0	0	0	11	11	11	2	4	0.363636	820	0.651049	0.257507	0.795087	0.363636	0.0123318
ADGRD1	0	0	0	0	6	0	0	1	0	7	7	7	1	2	0.333333	874	0.417949	0.337992	0.795087	0.285714	0.00784753
AP4E1	0	0	0	0	6	0	0	0	0	6	5	5	1	2	0.333333	1137	0.417949	0.337992	0.795087	0.333333	0.00560538
AQP10	0	0	0	0	6	0	0	0	0	6	5	5	1	2	0.333333	301	0.417949	0.337992	0.795087	0.333333	0.00560538
ATRX	100	28	2	0	50	56	0	13	0	249	223	223	25	101	0.351988	2492	0.561448	0.287246	0.795087	0.405622	0.25
AXIN1	0	0	0	0	4	2	0	0	0	6	6	6	1	2	0.333333	862	0.417949	0.337992	0.795087	0.333333	0.00672646
BMX	0	0	0	0	6	0	0	0	0	6	4	4	1	2	0.333333	675	0.417949	0.337992	0.795087	0.333333	0.0044843
CASP1	0	0	0	0	4	2	0	1	0	7	5	5	1	2	0.333333	404	0.417949	0.337992	0.795087	0.285714	0.00560538
CCDC87	0	0	1	0	3	2	0	0	0	6	5	5	1	2	0.333333	849	0.417949	0.337992	0.795087	0.333333	0.00560538
CD19	0	0	0	0	6	0	0	0	0	6	6	6	1	2	0.333333	557	0.417949	0.337992	0.795087	0.333333	0.00672646
CLK3	0	0	0	0	6	0	0	0	0	6	4	4	1	2	0.333333	638	0.417949	0.337992	0.795087	0.333333	0.0044843
CNOT4	1	0	0	0	4	1	0	0	0	6	5	5	1	2	0.333333	713	0.417949	0.337992	0.795087	0.333333	0.00560538
CTR9	0	0	0	0	6	0	0	0	0	6	6	6	1	2	0.333333	1173	0.417949	0.337992	0.795087	0.333333	0.00672646
DBF4B	1	0	0	0	5	0	0	0	0	6	6	6	1	2	0.333333	615	0.417949	0.337992	0.795087	0.333333	0.00672646
DHX40	0	0	0	0	4	2	0	0	0	6	4	4	1	2	0.333333	779	0.417949	0.337992	0.795087	0.333333	0.0044843
ERC2	0	0	0	0	5	1	0	0	0	6	5	5	1	2	0.333333	957	0.417949	0.337992	0.795087	0.333333	0.00560538
FERMT3	0	0	0	0	6	0	0	0	0	6	3	3	1	2	0.333333	667	0.417949	0.337992	0.795087	0.333333	0.00336323
GABRG1	0	0	0	0	6	0	0	0	0	6	6	6	1	2	0.333333	465	0.417949	0.337992	0.795087	0.333333	0.00672646
GALNT14	0	0	0	0	5	1	0	0	0	6	6	6	1	2	0.333333	557	0.417949	0.337992	0.795087	0.333333	0.00672646
GRM6	0	0	0	0	5	1	0	0	0	6	5	5	1	2	0.333333	877	0.417949	0.337992	0.795087	0.333333	0.00560538
HNF1B	0	0	0	0	6	0	0	0	0	6	6	6	1	2	0.333333	557	0.417949	0.337992	0.795087	0.333333	0.00672646
IKZF1	0	0	0	0	5	1	0	0	0	6	6	6	1	2	0.333333	519	0.417949	0.337992	0.795087	0.333333	0.00672646
IL17RD	0	0	0	0	5	1	0	0	0	6	4	4	1	2	0.333333	739	0.417949	0.337992	0.795087	0.333333	0.0044843
KCNN1	0	0	0	0	6	0	0	0	0	6	4	4	1	2	0.333333	543	0.417949	0.337992	0.795087	0.333333	0.0044843
LAMP3	0	0	0	0	6	0	0	0	0	6	5	5	1	2	0.333333	416	0.417949	0.337992	0.795087	0.333333	0.00560538
LILRB4	0	0	0	0	6	0	0	0	0	6	6	6	1	2	0.333333	448	0.417949	0.337992	0.795087	0.333333	0.00672646
MAGEB16	0	0	0	0	6	0	0	0	0	6	6	6	1	2	0.333333	324	0.417949	0.337992	0.795087	0.333333	0.00672646
NDST3	0	0	0	0	6	0	0	0	0	6	6	6	1	2	0.333333	873	0.417949	0.337992	0.795087	0.333333	0.00672646
OR11H12	0	0	0	0	6	0	0	0	0	6	5	5	1	2	0.333333	326	0.417949	0.337992	0.795087	0.333333	0.00560538
OR51A2	0	0	0	0	6	0	0	0	0	6	6	6	1	2	0.333333	313	0.417949	0.337992	0.795087	0.333333	0.00672646
OR51T1	0	0	0	0	6	0	0	0	0	6	6	6	1	2	0.333333	354	0.417949	0.337992	0.795087	0.333333	0.00672646
PAPLN	0	0	0	0	6	0	0	0	0	6	5	5	1	2	0.333333	1251	0.417949	0.337992	0.795087	0.333333	0.00560538
PAX4	0	0	0	0	6	0	0	0	0	6	6	6	1	2	0.333333	343	0.417949	0.337992	0.795087	0.333333	0.00672646
PDHA2	0	0	0	0	5	1	0	0	0	6	6	6	1	2	0.333333	388	0.417949	0.337992	0.795087	0.333333	0.00672646
PIK3R1	6	2	15	4	24	2	0	8	0	61	57	57	3	26	0.338744	724	0.459569	0.322913	0.795087	0.42623	0.0639013
PLXNC1	2	0	0	0	3	1	0	0	0	6	6	6	1	2	0.333333	1568	0.417949	0.337992	0.795087	0.333333	0.00672646
PRSS35	0	0	0	0	4	2	0	0	0	6	5	5	1	2	0.333333	413	0.417949	0.337992	0.795087	0.333333	0.00560538
RASGRF2	1	0	0	0	10	0	0	1	0	12	8	8	1	4	0.363636	1237	0.651049	0.257507	0.795087	0.333333	0.00896861
RGAG4	1	0	0	0	9	1	0	0	0	11	6	6	2	4	0.363636	569	0.651049	0.257507	0.795087	0.363636	0.00672646
SCAF4	0	0	0	0	4	2	0	0	0	6	5	5	1	2	0.333333	1147	0.417949	0.337992	0.795087	0.333333	0.00560538
SERPINB3	1	0	0	0	6	0	0	0	0	7	7	7	1	3	0.336222	390	0.440169	0.329908	0.795087	0.428571	0.00784753
SETMAR	0	1	0	0	5	0	0	0	0	6	4	4	1	2	0.333333	684	0.417949	0.337992	0.795087	0.333333	0.0044843
SLC13A3	0	0	1	0	5	0	0	0	0	6	6	6	1	2	0.333333	602	0.417949	0.337992	0.795087	0.333333	0.00672646
SLC6A19	0	0	0	0	6	0	0	0	0	6	6	6	1	2	0.333333	634	0.417949	0.337992	0.795087	0.333333	0.00672646
SLC9A4	0	0	0	0	12	0	0	0	0	12	12	12	1	4	0.333333	798	0.417949	0.337992	0.795087	0.333333	0.0134529
SMOC1	2	0	0	0	4	0	0	0	0	6	6	6	1	3	0.362796	435	0.644586	0.259598	0.795087	0.5	0.00672646
SSTR3	0	0	0	0	6	0	0	0	0	6	5	5	1	2	0.333333	418	0.417949	0.337992	0.795087	0.333333	0.00560538
SUSD5	0	0	0	0	5	1	0	0	0	6	4	4	1	2	0.333333	629	0.417949	0.337992	0.795087	0.333333	0.0044843
TBC1D25	0	1	0	0	5	0	0	0	0	6	6	6	1	2	0.333333	688	0.417949	0.337992	0.795087	0.333333	0.00672646
TOP2A	0	0	0	0	6	0	0	0	0	6	3	3	1	2	0.333333	1531	0.417949	0.337992	0.795087	0.333333	0.00336323
TRAT1	0	0	0	0	4	3	0	0	0	7	7	7	1	3	0.357143	187	0.601099	0.273887	0.795087	0.428571	0.00784753
VPS8	0	0	0	0	7	0	0	0	0	7	6	6	1	3	0.357143	1428	0.601099	0.273887	0.795087	0.428571	0.00672646
ZCCHC11	0	0	0	0	5	1	0	0	0	6	4	4	1	2	0.333333	1645	0.417949	0.337992	0.795087	0.333333	0.0044843
ZNF285	0	0	0	0	6	0	0	0	0	6	4	4	1	2	0.333333	590	0.417949	0.337992	0.795087	0.333333	0.0044843
ZNF559	0	0	0	0	3	3	0	0	0	6	4	4	1	2	0.333333	602	0.417949	0.337992	0.795087	0.333333	0.0044843
ZNF609	0	0	0	0	6	0	0	0	0	6	6	6	1	2	0.333333	1411	0.417949	0.337992	0.795087	0.333333	0.00672646
ZNF732	0	0	0	0	6	0	0	0	0	6	4	4	1	2	0.333333	585	0.417949	0.337992	0.795087	0.333333	0.0044843
ZNF776	0	0	0	0	6	1	0	0	0	7	4	4	1	3	0.321429	518	0.326374	0.372071	0.871104	0.428571	0.0044843
ADAMTS18	0	0	0	0	8	1	0	0	0	9	6	6	1	3	0.30079	1221	0.167613	0.433444	0.917929	0.333333	0.00672646
ADCY2	0	0	0	0	7	0	0	0	0	7	5	5	1	2	0.285714	1091	0.0516484	0.479404	0.917929	0.285714	0.00560538
ANO4	0	0	0	0	8	2	0	0	0	10	8	8	1	3	0.3	920	0.161538	0.435835	0.917929	0.3	0.00896861
ATP10B	0	0	0	0	19	3	0	0	0	22	16	16	3	7	0.304868	1461	0.198988	0.421136	0.917929	0.318182	0.0179372
BBS9	0	0	0	0	5	2	0	1	0	8	6	6	1	2	0.285714	887	0.0516484	0.479404	0.917929	0.25	0.00672646
CCDC158	0	0	0	0	4	3	0	0	0	7	7	7	1	2	0.285714	1113	0.0516484	0.479404	0.917929	0.285714	0.00784753
CHP2	0	0	0	0	6	1	0	0	0	7	6	6	1	2	0.285714	196	0.0516484	0.479404	0.917929	0.285714	0.00672646
CYP26B1	0	0	0	0	7	0	0	0	0	7	5	5	1	2	0.285714	512	0.0516484	0.479404	0.917929	0.285714	0.00560538
CYP4A11	0	0	0	0	7	0	0	0	0	7	6	6	1	2	0.285714	519	0.0516484	0.479404	0.917929	0.285714	0.00672646
DPP10	0	0	0	0	13	1	0	1	0	15	14	14	2	5	0.303571	800	0.189011	0.425042	0.917929	0.333333	0.0156951
EPHA1	0	0	0	0	6	1	0	0	0	7	6	6	1	2	0.285714	976	0.0516484	0.479404	0.917929	0.285714	0.00672646
ESR1	0	0	0	0	7	0	0	0	0	7	7	7	1	2	0.285714	595	0.0516484	0.479404	0.917929	0.285714	0.00784753
FXR2	0	0	0	0	7	0	0	0	0	7	3	3	1	2	0.285714	673	0.0516484	0.479404	0.917929	0.285714	0.00336323
GJA1	0	0	0	0	6	1	0	0	0	7	5	5	1	2	0.285714	382	0.0516484	0.479404	0.917929	0.285714	0.00560538
HDX	2	0	0	0	5	0	0	0	0	7	6	6	1	3	0.310968	690	0.245908	0.402877	0.917929	0.428571	0.00672646
IARS	0	1	0	0	6	0	0	0	0	7	5	5	1	2	0.285714	1262	0.0516484	0.479404	0.917929	0.285714	0.00560538
LMLN	0	0	0	0	7	0	0	0	0	7	5	5	1	2	0.285714	692	0.0516484	0.479404	0.917929	0.285714	0.00560538
MCOLN3	0	0	0	0	7	0	0	0	0	7	7	7	1	2	0.285714	553	0.0516484	0.479404	0.917929	0.285714	0.00784753
MRGPRX1	0	0	0	0	7	0	0	0	0	7	7	7	1	2	0.285714	322	0.0516484	0.479404	0.917929	0.285714	0.00784753
NOTCH1	5	1	15	0	15	2	0	1	0	39	29	29	2	12	0.300374	2555	0.164416	0.434702	0.917929	0.307692	0.0325112
NTN4	0	0	0	0	6	1	0	0	0	7	7	7	1	2	0.285714	628	0.0516484	0.479404	0.917929	0.285714	0.00784753
OR10A3	0	0	0	0	5	1	1	0	0	7	7	7	1	2	0.285714	314	0.0516484	0.479404	0.917929	0.285714	0.00784753
OR2T33	0	0	0	0	7	0	0	0	0	7	7	7	1	2	0.285714	320	0.0516484	0.479404	0.917929	0.285714	0.00784753
OR5D13	0	0	0	0	10	1	0	0	0	11	10	10	1	4	0.304868	314	0.198988	0.421136	0.917929	0.363636	0.0112108
OR5K4	0	0	0	0	7	0	0	0	0	7	7	7	1	2	0.285714	321	0.0516484	0.479404	0.917929	0.285714	0.00784753
PABPC4	0	0	0	0	7	0	0	0	0	7	6	6	1	2	0.285714	660	0.0516484	0.479404	0.917929	0.285714	0.00672646
PDE7A	0	0	0	0	7	0	0	0	0	7	4	4	1	2	0.285714	482	0.0516484	0.479404	0.917929	0.285714	0.0044843
PRR23B	0	0	0	0	7	0	0	0	0	7	6	6	1	2	0.285714	265	0.0516484	0.479404	0.917929	0.285714	0.00672646
SCN5A	0	0	0	0	12	2	0	0	0	14	11	11	2	4	0.285714	2016	0.0516484	0.479404	0.917929	0.285714	0.0123318
SH3RF2	0	0	0	0	7	0	0	0	0	7	7	7	1	3	0.310968	729	0.245908	0.402877	0.917929	0.428571	0.00784753
SLC26A10	0	0	0	0	7	0	0	1	0	8	6	6	1	2	0.285714	563	0.0516484	0.479404	0.917929	0.25	0.00672646
SLCO2A1	0	0	0	0	6	1	0	0	0	7	7	7	1	2	0.285714	643	0.0516484	0.479404	0.917929	0.285714	0.00784753
SUFU	1	1	0	0	5	0	0	2	0	9	8	8	1	2	0.285714	484	0.0516484	0.479404	0.917929	0.222222	0.00896861
SULT1B1	0	0	0	0	6	1	0	1	0	8	7	7	1	2	0.285714	296	0.0516484	0.479404	0.917929	0.25	0.00784753
SYN3	0	1	0	0	6	0	0	0	0	7	6	6	1	2	0.285714	580	0.0516484	0.479404	0.917929	0.285714	0.00672646
TAS2R1	0	0	0	0	6	1	0	0	0	7	6	6	1	2	0.285714	299	0.0516484	0.479404	0.917929	0.285714	0.00672646
THEG	0	0	0	0	7	0	0	0	0	7	6	6	1	2	0.285714	380	0.0516484	0.479404	0.917929	0.285714	0.00672646
TRIM15	0	0	0	0	5	2	0	0	0	7	5	5	1	2	0.285714	465	0.0516484	0.479404	0.917929	0.285714	0.00560538
TRIML1	0	0	0	0	13	0	0	0	0	13	12	12	2	4	0.307692	468	0.22071	0.412659	0.917929	0.307692	0.0134529
UPF1	1	1	0	0	5	0	0	0	0	7	7	7	1	2	0.285714	1118	0.0516484	0.479404	0.917929	0.285714	0.00784753
USP32	1	0	0	0	4	2	0	1	0	8	4	4	1	2	0.285714	1604	0.0516484	0.479404	0.917929	0.25	0.0044843
WDR64	0	0	0	0	7	0	0	0	0	7	7	7	1	2	0.285714	1081	0.0516484	0.479404	0.917929	0.285714	0.00784753
ZBTB38	0	0	0	0	7	0	0	0	0	7	5	5	1	2	0.285714	1195	0.0516484	0.479404	0.917929	0.285714	0.00560538
ZNF335	0	0	0	0	7	0	0	0	0	7	7	7	1	2	0.285714	1342	0.0516484	0.479404	0.917929	0.285714	0.00784753
ZNF347	0	0	0	0	6	1	0	0	0	7	6	6	1	2	0.285714	840	0.0516484	0.479404	0.917929	0.285714	0.00672646
ZNF644	0	0	0	0	6	1	0	0	0	7	6	6	1	2	0.285714	1327	0.0516484	0.479404	0.917929	0.285714	0.00672646
ZPBP	0	0	0	0	6	1	0	0	0	7	7	7	1	2	0.285714	351	0.0516484	0.479404	0.917929	0.285714	0.00784753
ABCB1	1	0	1	0	6	0	0	1	0	9	9	9	1	2	0.25	1280	-0.223077	0.588262	0.967244	0.222222	0.0100897
ABCC9	0	0	0	0	17	3	0	2	0	22	15	15	1	2	0.1	1549	-1.37692	0.915732	0.967244	0.0909091	0.0168161
ABCG2	0	0	0	0	5	3	0	0	0	8	6	6	1	2	0.25	655	-0.223077	0.588262	0.967244	0.25	0.00672646
ADAM7	0	0	0	0	7	3	0	1	0	11	9	9	1	2	0.2	754	-0.607692	0.728304	0.967244	0.181818	0.0100897
ADAMTS16	1	0	0	0	15	1	0	1	0	18	17	17	1	2	0.117647	1224	-1.24118	0.89273	0.967244	0.111111	0.0190583
AGAP3	0	0	0	0	9	0	0	0	0	9	9	9	1	3	0.261506	911	-0.13457	0.553524	0.967244	0.333333	0.0100897
ANO2	0	0	0	0	14	1	0	0	0	15	12	12	1	2	0.133333	998	-1.12051	0.868752	0.967244	0.133333	0.0134529
ANO3	0	0	0	0	8	3	0	0	0	11	7	7	1	2	0.181818	981	-0.747552	0.772635	0.967244	0.181818	0.00784753
ANO9	0	0	1	0	8	1	0	0	0	10	10	10	1	2	0.2	782	-0.607692	0.728304	0.967244	0.2	0.0112108
APBB1	0	0	0	0	7	1	0	0	0	8	6	6	1	2	0.25	710	-0.223077	0.588262	0.967244	0.25	0.00672646
ARFGEF1	1	0	0	0	8	3	0	0	0	12	7	7	1	2	0.166667	1849	-0.864103	0.806234	0.967244	0.166667	0.00784753
ARFGEF3	0	0	0	0	15	0	0	0	0	15	12	12	1	2	0.133333	2177	-1.12051	0.868752	0.967244	0.133333	0.0134529
ARID2	5	1	0	0	11	1	0	0	0	18	11	11	1	3	0.130753	1835	-1.14036	0.872932	0.967244	0.166667	0.0123318
BCOR	4	2	0	0	10	6	0	0	0	22	20	20	1	3	0.0989444	1755	-1.38504	0.91698	0.967244	0.136364	0.0224215
BFSP1	0	0	0	0	10	0	0	0	0	10	5	5	1	2	0.2	665	-0.607692	0.728304	0.967244	0.2	0.00560538
BRCA2	1	0	0	0	20	1	0	1	0	23	11	11	1	2	0.0909091	3418	-1.44685	0.926031	0.967244	0.0869565	0.0123318
C10orf76	2	0	0	0	4	2	0	0	0	8	7	7	1	2	0.25	689	-0.223077	0.588262	0.967244	0.25	0.00784753
C2orf71	0	0	0	0	9	0	0	0	0	9	6	6	1	2	0.222222	1288	-0.436752	0.668854	0.967244	0.222222	0.00672646
CACNA1D	0	0	0	0	16	1	0	0	0	17	11	11	1	2	0.117647	2181	-1.24118	0.89273	0.967244	0.117647	0.0123318
CACNA1S	0	0	1	0	14	1	0	0	0	16	15	15	1	3	0.140625	1873	-1.06442	0.856431	0.967244	0.1875	0.0168161
CALN1	0	0	0	0	12	0	0	0	0	12	12	12	1	3	0.225592	261	-0.410829	0.659401	0.967244	0.25	0.0134529
CCDC6	0	0	1	0	7	0	0	0	0	8	5	5	1	2	0.25	474	-0.223077	0.588262	0.967244	0.25	0.00560538
CD163L1	0	1	0	0	17	0	0	1	0	19	16	16	1	2	0.111111	1453	-1.29145	0.901727	0.967244	0.105263	0.0179372
CDCP1	0	0	0	0	12	1	0	0	0	13	9	9	1	2	0.153846	836	-0.962722	0.832156	0.967244	0.153846	0.0100897
CDH17	0	0	0	0	8	1	0	0	0	9	8	8	1	2	0.222222	832	-0.436752	0.668854	0.967244	0.222222	0.00896861
CDH18	0	0	0	0	17	0	0	2	0	19	16	16	2	4	0.235294	790	-0.336199	0.63164	0.967244	0.210526	0.0179372
CEP128	0	0	0	0	8	0	0	0	0	8	7	7	1	2	0.25	1094	-0.223077	0.588262	0.967244	0.25	0.00784753
CFH	1	0	1	0	10	1	0	1	0	14	12	12	1	2	0.166667	1231	-0.864103	0.806234	0.967244	0.142857	0.0134529
CHD5	0	1	0	0	12	1	0	1	0	15	12	12	1	2	0.142857	1954	-1.04725	0.852508	0.967244	0.133333	0.0134529
CHD6	0	0	0	0	13	2	0	0	0	15	9	9	1	2	0.133333	2715	-1.12051	0.868752	0.967244	0.133333	0.0100897
CHEK1	0	0	0	0	6	2	0	0	0	8	7	7	1	2	0.25	476	-0.223077	0.588262	0.967244	0.25	0.00784753
CILP2	0	0	0	0	8	0	0	0	0	8	6	6	1	2	0.25	1156	-0.223077	0.588262	0.967244	0.25	0.00672646
COL11A1	1	0	0	0	10	1	0	0	0	12	9	9	1	2	0.166667	1818	-0.864103	0.806234	0.967244	0.166667	0.0100897
COL14A1	0	0	0	0	16	1	0	1	0	18	14	14	1	2	0.117647	1796	-1.24118	0.89273	0.967244	0.111111	0.0156951
COL22A1	0	0	0	0	16	1	0	0	0	17	12	12	1	2	0.117647	1626	-1.24118	0.89273	0.967244	0.117647	0.0134529
COL2A1	0	0	0	0	11	1	0	0	0	12	10	10	1	2	0.166667	1487	-0.864103	0.806234	0.967244	0.166667	0.0112108
COL4A4	0	0	0	0	8	1	0	0	0	9	7	7	1	2	0.222222	1690	-0.436752	0.668854	0.967244	0.222222	0.00784753
COL6A3	1	0	0	0	36	2	0	1	0	40	32	32	2	4	0.102564	3177	-1.3572	0.912641	0.967244	0.1	0.0358744
CR2	0	0	0	0	13	1	0	0	0	14	10	10	1	2	0.142857	1092	-1.04725	0.852508	0.967244	0.142857	0.0112108
CUL2	0	0	0	0	9	1	0	0	0	10	8	8	1	2	0.2	764	-0.607692	0.728304	0.967244	0.2	0.00896861
DAB2	0	0	0	0	9	0	0	0	0	9	6	6	1	2	0.222222	770	-0.436752	0.668854	0.967244	0.222222	0.00672646
DBH	1	0	0	0	9	1	0	0	0	11	11	11	1	2	0.181818	617	-0.747552	0.772635	0.967244	0.181818	0.0123318
DCAF12L1	0	0	0	0	9	0	0	0	0	9	7	7	1	2	0.222222	463	-0.436752	0.668854	0.967244	0.222222	0.00784753
DCAF12L2	0	0	0	0	11	0	0	0	0	11	11	11	1	2	0.181818	463	-0.747552	0.772635	0.967244	0.181818	0.0123318
DENND2C	0	0	0	0	10	0	0	0	0	10	5	5	1	2	0.2	928	-0.607692	0.728304	0.967244	0.2	0.00560538
DGKD	0	0	0	0	8	0	0	0	0	8	8	8	1	3	0.272097	1214	-0.0530993	0.521174	0.967244	0.375	0.00896861
DGKK	0	0	0	0	8	0	0	0	0	8	5	5	1	2	0.25	1271	-0.223077	0.588262	0.967244	0.25	0.00560538
DHX8	0	0	0	0	9	1	0	0	0	10	3	3	1	3	0.225	1220	-0.415385	0.66107	0.967244	0.3	0.00336323
DIS3L2	0	0	0	0	11	2	0	0	0	13	9	9	1	2	0.153846	885	-0.962722	0.832156	0.967244	0.153846	0.0100897
DLG5	0	0	0	0	9	0	0	0	0	9	8	8	1	2	0.222222	1919	-0.436752	0.668854	0.967244	0.222222	0.00896861
DMXL2	0	1	1	0	11	0	0	0	0	13	8	8	1	2	0.153846	3037	-0.962722	0.832156	0.967244	0.153846	0.00896861
DNAH11	1	0	0	0	34	2	0	0	0	37	24	24	2	4	0.108108	4523	-1.31455	0.90567	0.967244	0.108108	0.0269058
DNAH3	0	0	0	0	33	3	0	0	0	36	14	14	1	2	0.0555556	4116	-1.7188	0.957175	0.967244	0.0555556	0.0156951
DNAH5	0	1	0	0	38	3	0	1	0	43	25	25	1	2	0.047619	4624	-1.77985	0.96245	0.967244	0.0465116	0.0280269
DNAH7	0	0	0	0	16	2	0	0	0	18	13	13	1	2	0.111111	4024	-1.29145	0.901727	0.967244	0.111111	0.014574
DNAH8	2	0	0	0	27	2	0	1	0	32	21	21	1	2	0.0645161	4707	-1.64988	0.950516	0.967244	0.0625	0.0235426
DNMT3A	0	0	0	0	11	3	0	0	0	14	13	13	1	2	0.142857	912	-1.04725	0.852508	0.967244	0.142857	0.014574
DOCK5	0	0	0	0	24	1	0	1	0	26	22	22	1	2	0.08	1870	-1.53077	0.937087	0.967244	0.0769231	0.0246637
DSCAML1	0	0	0	0	13	0	0	0	0	13	10	10	1	2	0.153846	2113	-0.962722	0.832156	0.967244	0.153846	0.0112108
DSP	0	0	0	0	25	1	0	0	0	26	20	20	2	4	0.153846	2871	-0.962722	0.832156	0.967244	0.153846	0.0224215
DST	0	2	1	0	24	2	0	0	0	29	12	12	2	5	0.172414	5171	-0.819894	0.793862	0.967244	0.172414	0.0134529
DYSF	0	0	0	0	17	1	0	2	0	20	15	15	1	3	0.150395	2119	-0.989271	0.838735	0.967244	0.15	0.0168161
EP300	0	0	0	0	10	0	0	0	0	10	4	4	1	2	0.2	2414	-0.607692	0.728304	0.967244	0.2	0.0044843
EPHB2	0	0	0	0	9	0	0	0	0	9	8	8	1	2	0.222222	987	-0.436752	0.668854	0.967244	0.222222	0.00896861
EPX	0	0	0	0	11	1	0	0	0	12	9	9	1	2	0.166667	715	-0.864103	0.806234	0.967244	0.166667	0.0100897
EVPL	0	0	1	0	12	1	0	0	0	14	11	11	1	2	0.142857	2033	-1.04725	0.852508	0.967244	0.142857	0.0123318
F5	0	0	0	0	12	4	0	2	0	18	16	16	1	2	0.125	2224	-1.18462	0.881915	0.967244	0.111111	0.0179372
FAM47A	0	0	0	0	16	0	0	0	0	16	16	16	1	2	0.125	791	-1.18462	0.881915	0.967244	0.125	0.0179372
FAM83H	0	0	0	0	10	0	0	0	0	10	8	8	1	2	0.2	1179	-0.607692	0.728304	0.967244	0.2	0.00896861
FASTKD1	0	0	1	0	6	1	0	1	0	9	7	7	1	2	0.25	847	-0.223077	0.588262	0.967244	0.222222	0.00784753
FAT2	0	0	0	0	34	3	0	0	0	37	26	26	1	2	0.0540541	4349	-1.73035	0.958216	0.967244	0.0540541	0.029148
FAT4	0	0	0	0	27	1	0	0	0	28	15	15	1	2	0.0714286	4981	-1.5967	0.944834	0.967244	0.0714286	0.0168161
FCGBP	1	0	0	0	20	0	0	1	0	22	21	21	2	4	0.190476	5405	-0.680952	0.752049	0.967244	0.181818	0.0235426
FER1L6	0	0	0	0	15	4	0	0	0	19	15	15	1	2	0.105263	1857	-1.33644	0.909297	0.967244	0.105263	0.0168161
FGD5	1	0	0	0	14	0	0	0	0	15	14	14	1	2	0.142857	1462	-1.04725	0.852508	0.967244	0.133333	0.0156951
FLG	0	1	0	0	67	5	0	1	0	74	60	60	2	5	0.0684932	4061	-1.61928	0.947307	0.967244	0.0675676	0.0672646
FLG2	3	1	1	0	22	3	0	0	0	30	23	23	1	3	0.0833333	2391	-1.50513	0.933854	0.967244	0.1	0.0257848
FLNA	1	0	0	0	18	0	0	0	0	19	11	11	1	2	0.105263	2647	-1.33644	0.909297	0.967244	0.105263	0.0123318
FRMD7	0	0	0	0	13	0	0	0	0	13	12	12	1	2	0.153846	714	-0.962722	0.832156	0.967244	0.153846	0.0134529
FRMPD3	1	0	0	0	11	1	0	0	0	13	7	7	1	2	0.153846	1811	-0.962722	0.832156	0.967244	0.153846	0.00784753
FUBP1	17	7	0	0	4	9	0	10	0	47	45	45	3	9	0.221814	644	-0.439895	0.669993	0.967244	0.191489	0.0504484
GABRA1	0	0	0	0	9	1	0	1	0	11	9	9	1	2	0.2	456	-0.607692	0.728304	0.967244	0.181818	0.0100897
GABRB2	0	0	0	0	11	0	0	1	0	12	11	11	1	2	0.181818	512	-0.747552	0.772635	0.967244	0.166667	0.0123318
GABRG2	0	0	0	0	8	0	0	0	0	8	8	8	1	2	0.25	515	-0.223077	0.588262	0.967244	0.25	0.00896861
GRIN2A	0	0	0	0	22	1	0	0	0	23	18	18	1	2	0.0869565	1464	-1.47726	0.930197	0.967244	0.0869565	0.0201794
GRIN2B	0	1	0	0	7	1	0	0	0	9	9	9	1	2	0.222222	1484	-0.436752	0.668854	0.967244	0.222222	0.0100897
GRM3	0	0	0	0	14	1	0	0	0	15	13	13	1	3	0.145118	879	-1.02986	0.848462	0.967244	0.2	0.014574
GRM8	0	0	0	0	11	0	0	1	0	12	10	10	1	2	0.181818	908	-0.747552	0.772635	0.967244	0.166667	0.0112108
HELB	0	0	0	0	6	2	0	0	0	8	5	5	1	2	0.25	1087	-0.223077	0.588262	0.967244	0.25	0.00560538
HERC1	1	0	0	0	14	1	0	0	0	16	14	14	1	2	0.125	4861	-1.18462	0.881915	0.967244	0.125	0.0156951
HIVEP3	0	0	0	0	11	1	0	0	0	12	8	8	1	2	0.166667	2406	-0.864103	0.806234	0.967244	0.166667	0.00896861
HK2	0	0	0	0	8	0	0	0	0	8	5	5	1	2	0.25	917	-0.223077	0.588262	0.967244	0.25	0.00560538
HRNR	0	0	1	0	18	1	0	0	0	20	18	18	1	2	0.1	2850	-1.37692	0.915732	0.967244	0.1	0.0201794
HTR3A	0	0	0	0	11	0	0	0	0	11	10	10	1	3	0.272727	516	-0.0482517	0.519242	0.967244	0.272727	0.0112108
HTR5A	0	0	0	0	8	0	0	0	0	8	7	7	1	2	0.25	357	-0.223077	0.588262	0.967244	0.25	0.00784753
HYDIN	0	0	0	0	28	0	0	0	0	28	22	22	1	2	0.0714286	1017	-1.5967	0.944834	0.967244	0.0714286	0.0246637
IGF2BP1	0	0	0	0	8	0	0	1	0	9	9	9	1	2	0.25	577	-0.223077	0.588262	0.967244	0.222222	0.0100897
IMPG1	0	2	0	0	6	2	0	0	0	10	10	10	1	2	0.2	797	-0.607692	0.728304	0.967244	0.2	0.0112108
ITGAM	0	0	0	0	8	0	0	0	0	8	7	7	1	2	0.25	1153	-0.223077	0.588262	0.967244	0.25	0.00784753
ITPR3	0	0	0	0	21	1	0	0	0	22	13	13	1	2	0.0909091	2671	-1.44685	0.926031	0.967244	0.0909091	0.014574
JAK2	0	1	0	0	7	1	0	0	0	9	6	6	1	2	0.222222	1132	-0.436752	0.668854	0.967244	0.222222	0.00672646
KAT6B	5	0	1	0	10	1	0	2	0	19	12	12	1	4	0.235294	2073	-0.336199	0.63164	0.967244	0.210526	0.0134529
KCNA5	0	0	0	0	9	0	0	0	0	9	8	8	1	2	0.222222	613	-0.436752	0.668854	0.967244	0.222222	0.00896861
KCNB2	0	0	0	0	12	1	0	0	0	13	13	13	1	2	0.153846	911	-0.962722	0.832156	0.967244	0.153846	0.014574
KCNT2	0	0	0	0	11	0	0	2	0	13	9	9	1	2	0.181818	1135	-0.747552	0.772635	0.967244	0.153846	0.0100897
KDM5B	0	0	0	0	7	2	0	0	0	9	6	6	1	2	0.222222	1544	-0.436752	0.668854	0.967244	0.222222	0.00672646
KEL	0	0	0	0	20	2	0	3	0	25	25	25	2	5	0.189853	732	-0.685742	0.753562	0.967244	0.2	0.0280269
KIAA0195	2	0	0	0	6	0	0	0	0	8	7	7	1	2	0.25	1367	-0.223077	0.588262	0.967244	0.25	0.00784753
KIAA1109	0	0	0	0	18	3	0	0	0	21	13	13	1	2	0.0952381	5005	-1.41355	0.921253	0.967244	0.0952381	0.014574
KIF16B	0	0	0	0	13	3	0	1	0	17	11	11	1	2	0.125	1392	-1.18462	0.881915	0.967244	0.117647	0.0123318
LAMB4	0	0	0	0	13	2	0	0	0	15	9	9	1	2	0.133333	1761	-1.12051	0.868752	0.967244	0.133333	0.0100897
LCT	0	0	0	0	17	0	0	0	0	17	11	11	1	2	0.117647	1927	-1.24118	0.89273	0.967244	0.117647	0.0123318
LGSN	0	0	0	0	10	1	0	0	0	11	9	9	1	2	0.181818	509	-0.747552	0.772635	0.967244	0.181818	0.0100897
LRFN5	0	0	0	0	17	0	0	0	0	17	12	12	1	2	0.117647	719	-1.24118	0.89273	0.967244	0.117647	0.0134529
LRP2	0	0	0	0	44	4	0	2	0	50	37	37	2	4	0.0833333	4655	-1.50513	0.933854	0.967244	0.08	0.0414798
LTBP2	0	0	0	0	9	0	0	0	0	9	9	9	1	2	0.222222	1821	-0.436752	0.668854	0.967244	0.222222	0.0100897
MAP3K12	1	0	1	0	8	0	0	1	0	11	11	11	1	3	0.225	892	-0.415385	0.66107	0.967244	0.272727	0.0123318
MGAM	0	0	0	0	10	0	0	1	0	11	11	11	1	2	0.2	1857	-0.607692	0.728304	0.967244	0.181818	0.0123318
MGAT4C	2	0	0	0	7	2	0	0	0	11	10	10	1	3	0.272727	478	-0.0482517	0.519242	0.967244	0.272727	0.0112108
MKI67	2	0	1	0	11	4	0	0	0	18	11	11	1	2	0.111111	3256	-1.29145	0.901727	0.967244	0.111111	0.0123318
MUC16	2	0	0	0	118	6	0	0	0	126	74	74	3	6	0.047619	14507	-1.77985	0.96245	0.967244	0.047619	0.0829596
MUC17	0	0	0	0	45	0	0	0	0	45	33	33	1	2	0.0444444	4493	-1.80427	0.964406	0.967244	0.0444444	0.0369955
MUC4	0	0	0	0	13	1	0	1	0	15	11	11	1	3	0.160714	5412	-0.90989	0.81856	0.967244	0.2	0.0123318
MYCBP2	0	0	0	0	15	1	0	0	0	16	7	7	1	2	0.125	4678	-1.18462	0.881915	0.967244	0.125	0.00784753
MYH11	0	0	0	0	10	1	0	0	0	11	10	10	1	2	0.181818	1979	-0.747552	0.772635	0.967244	0.181818	0.0112108
MYH13	0	0	0	0	20	1	0	1	0	22	15	15	1	2	0.0952381	1938	-1.41355	0.921253	0.967244	0.0909091	0.0168161
MYH2	0	0	0	0	24	1	0	0	0	25	20	20	1	2	0.08	1941	-1.53077	0.937087	0.967244	0.08	0.0224215
MYH6	2	0	0	0	12	0	0	1	0	15	11	11	1	2	0.142857	1939	-1.04725	0.852508	0.967244	0.133333	0.0123318
MYH8	0	0	0	0	19	3	0	1	0	23	20	20	1	3	0.10698	1937	-1.32323	0.907121	0.967244	0.130435	0.0224215
MYO15A	0	0	0	0	21	0	0	1	0	22	16	16	1	2	0.0952381	3530	-1.41355	0.921253	0.967244	0.0909091	0.0179372
MYO1A	0	0	0	0	8	1	0	0	0	9	7	7	1	3	0.241864	1043	-0.285661	0.612431	0.967244	0.333333	0.00784753
MYO5A	1	0	0	0	6	1	0	0	0	8	6	6	1	2	0.25	1855	-0.223077	0.588262	0.967244	0.25	0.00672646
MYOCD	0	1	0	0	12	1	0	0	0	14	13	13	1	2	0.142857	986	-1.04725	0.852508	0.967244	0.142857	0.014574
N4BP2	1	1	0	0	8	1	0	0	0	11	9	9	1	2	0.181818	1770	-0.747552	0.772635	0.967244	0.181818	0.0100897
NCKAP1L	0	0	0	0	8	2	0	0	0	10	8	8	1	2	0.2	1127	-0.607692	0.728304	0.967244	0.2	0.00896861
NELL1	0	0	0	0	9	1	0	1	0	11	8	8	1	2	0.2	810	-0.607692	0.728304	0.967244	0.181818	0.00896861
NF1	27	7	1	0	22	29	0	10	0	96	68	68	7	20	0.219933	2839	-0.454364	0.675216	0.967244	0.208333	0.0762332
NFATC2	0	0	0	0	7	1	0	1	0	9	7	7	1	2	0.25	925	-0.223077	0.588262	0.967244	0.222222	0.00784753
NIPBL	6	2	0	0	17	4	0	2	0	31	19	19	2	4	0.137931	2804	-1.08515	0.861071	0.967244	0.129032	0.0213004
NLRP4	0	0	0	0	14	2	0	0	0	16	12	12	1	2	0.125	994	-1.18462	0.881915	0.967244	0.125	0.0134529
NLRP5	0	0	0	0	20	2	0	0	0	22	15	15	2	5	0.213959	1200	-0.500312	0.691572	0.967244	0.227273	0.0168161
NLRP7	0	0	0	0	17	0	0	0	0	17	12	12	1	3	0.138444	1037	-1.0812	0.860195	0.967244	0.176471	0.0134529
NOS1	0	0	0	0	18	0	0	0	0	18	14	14	2	5	0.236111	1468	-0.329915	0.629268	0.967244	0.277778	0.0156951
NRAP	0	0	0	0	8	0	0	0	0	8	5	5	1	2	0.25	1731	-0.223077	0.588262	0.967244	0.25	0.00560538
NTRK3	0	0	0	0	10	1	0	0	0	11	8	8	1	2	0.181818	839	-0.747552	0.772635	0.967244	0.181818	0.00896861
NUP98	0	0	0	0	7	2	0	0	0	9	6	6	1	2	0.222222	1800	-0.436752	0.668854	0.967244	0.222222	0.00672646
NWD1	0	0	0	0	14	2	0	0	0	16	9	9	1	2	0.125	1432	-1.18462	0.881915	0.967244	0.125	0.0100897
OR2W3	0	0	0	0	12	0	0	0	0	12	9	9	1	2	0.166667	314	-0.864103	0.806234	0.967244	0.166667	0.0100897
OR5M9	0	0	0	0	8	0	0	0	0	8	8	8	1	3	0.272097	310	-0.0530993	0.521174	0.967244	0.375	0.00896861
OTOA	0	0	0	0	16	0	0	0	0	16	10	10	2	4	0.25	1139	-0.223077	0.588262	0.967244	0.25	0.0112108
OTOF	0	0	0	0	12	0	0	1	0	13	13	13	1	2	0.166667	1997	-0.864103	0.806234	0.967244	0.153846	0.014574
OTOGL	0	0	0	0	9	0	0	0	0	9	7	7	1	2	0.222222	2344	-0.436752	0.668854	0.967244	0.222222	0.00784753
PCDH11X	0	0	0	0	12	0	0	0	0	12	12	12	1	2	0.166667	1347	-0.864103	0.806234	0.967244	0.166667	0.0134529
PCDHA12	1	0	0	0	11	0	0	0	0	12	9	9	1	2	0.166667	941	-0.864103	0.806234	0.967244	0.166667	0.0100897
PCLO	2	0	2	0	38	2	0	0	0	44	39	39	1	2	0.0454545	5142	-1.7965	0.963793	0.967244	0.0454545	0.043722
PCNXL2	0	0	0	0	11	2	0	0	0	13	7	7	1	2	0.153846	2137	-0.962722	0.832156	0.967244	0.153846	0.00784753
PDCD11	0	0	0	0	9	0	0	0	0	9	6	6	1	2	0.222222	1871	-0.436752	0.668854	0.967244	0.222222	0.00672646
PDE6B	0	0	0	0	9	0	0	0	0	9	8	8	1	2	0.222222	854	-0.436752	0.668854	0.967244	0.222222	0.00896861
PDGFRA	0	0	1	0	18	0	0	1	0	20	17	17	2	4	0.210526	1089	-0.526721	0.700806	0.967244	0.2	0.0190583
PIGO	0	0	0	0	8	0	0	0	0	8	3	3	1	2	0.25	1089	-0.223077	0.588262	0.967244	0.25	0.00336323
PLD1	0	0	0	0	9	1	0	0	0	10	8	8	1	2	0.2	1074	-0.607692	0.728304	0.967244	0.2	0.00896861
PLEKHG4B	0	0	0	0	13	1	0	1	0	15	12	12	1	2	0.142857	1271	-1.04725	0.852508	0.967244	0.133333	0.0134529
POF1B	0	0	0	0	8	1	0	0	0	9	8	8	1	2	0.222222	589	-0.436752	0.668854	0.967244	0.222222	0.00896861
POTEF	1	0	0	0	7	0	0	0	0	8	5	5	1	2	0.25	1075	-0.223077	0.588262	0.967244	0.25	0.00560538
PPP1R3A	0	0	0	0	9	2	0	0	0	11	9	9	1	2	0.181818	1122	-0.747552	0.772635	0.967244	0.181818	0.0100897
PRDM9	0	0	0	0	18	2	0	0	0	20	19	19	1	2	0.1	894	-1.37692	0.915732	0.967244	0.1	0.0213004
PRG4	0	1	0	0	9	0	0	0	0	10	8	8	1	2	0.2	1404	-0.607692	0.728304	0.967244	0.2	0.00896861
PRICKLE2	0	0	0	0	8	0	0	0	0	8	6	6	1	2	0.25	844	-0.223077	0.588262	0.967244	0.25	0.00672646
PROKR2	0	0	0	0	9	0	0	0	0	9	8	8	1	3	0.25	384	-0.223077	0.588262	0.967244	0.333333	0.00896861
PTPRB	0	1	0	0	7	2	0	0	0	10	9	9	1	2	0.2	2215	-0.607692	0.728304	0.967244	0.2	0.0100897
PTPRD	1	0	0	0	15	1	0	0	0	17	9	9	1	2	0.117647	1912	-1.24118	0.89273	0.967244	0.117647	0.0100897
PTPRT	0	0	0	0	11	3	0	0	0	14	13	13	1	2	0.142857	1460	-1.04725	0.852508	0.967244	0.142857	0.014574
RABEP1	0	0	0	0	9	0	0	0	0	9	6	6	1	2	0.222222	862	-0.436752	0.668854	0.967244	0.222222	0.00672646
RASGRF1	0	0	0	0	6	2	0	0	0	8	7	7	1	2	0.25	1273	-0.223077	0.588262	0.967244	0.25	0.00784753
RB1	13	0	1	0	5	16	0	8	0	43	41	41	3	10	0.262194	928	-0.12928	0.551432	0.967244	0.232558	0.0459641
RELN	0	0	0	0	28	4	0	1	0	33	21	21	1	2	0.0625	3460	-1.66538	0.952082	0.967244	0.0606061	0.0235426
RGS3	0	0	2	0	7	0	0	0	0	9	5	5	1	2	0.222222	1198	-0.436752	0.668854	0.967244	0.222222	0.00560538
RIMBP2	0	0	0	0	16	3	0	0	0	19	12	12	2	5	0.236842	1052	-0.324291	0.627141	0.967244	0.263158	0.0134529
RIMS2	0	0	0	0	20	6	0	0	0	26	19	19	3	8	0.244367	1349	-0.266404	0.605036	0.967244	0.307692	0.0213004
RP1	0	1	0	0	17	1	0	0	0	19	15	15	1	2	0.105263	2156	-1.33644	0.909297	0.967244	0.105263	0.0168161
RYR2	1	0	1	0	60	0	0	0	0	62	54	54	2	4	0.0645161	4967	-1.64988	0.950516	0.967244	0.0645161	0.0605381
SAMD9	0	0	0	0	15	0	0	0	0	15	15	15	1	2	0.133333	1589	-1.12051	0.868752	0.967244	0.133333	0.0168161
SCN10A	0	0	0	0	20	2	0	1	0	23	16	16	2	4	0.181818	1956	-0.747552	0.772635	0.967244	0.173913	0.0179372
SCN11A	0	2	0	0	12	1	0	0	0	15	13	13	2	4	0.266667	1791	-0.0948718	0.537792	0.967244	0.266667	0.014574
SCN7A	0	0	0	0	13	0	0	0	0	13	11	11	1	3	0.230769	1682	-0.371006	0.644683	0.967244	0.230769	0.0123318
SCN9A	0	0	0	0	16	0	0	0	0	16	14	14	1	2	0.125	1977	-1.18462	0.881915	0.967244	0.125	0.0156951
SCNN1G	0	0	0	0	8	0	0	0	0	8	8	8	1	2	0.25	649	-0.223077	0.588262	0.967244	0.25	0.00896861
SELE	0	0	0	0	10	0	0	0	0	10	10	10	1	2	0.2	610	-0.607692	0.728304	0.967244	0.2	0.0112108
SIPA1L2	0	0	0	0	10	2	0	0	0	12	8	8	1	2	0.166667	1722	-0.864103	0.806234	0.967244	0.166667	0.00896861
SLC22A10	0	0	0	0	8	1	0	0	0	9	9	9	1	2	0.222222	541	-0.436752	0.668854	0.967244	0.222222	0.0100897
SLC22A9	0	0	0	0	8	0	0	0	0	8	7	7	1	2	0.25	553	-0.223077	0.588262	0.967244	0.25	0.00784753
SLC26A3	0	0	0	0	9	1	0	0	0	10	9	9	1	2	0.2	764	-0.607692	0.728304	0.967244	0.2	0.0100897
SLC4A3	0	0	0	0	8	0	0	0	0	8	4	4	1	2	0.25	1259	-0.223077	0.588262	0.967244	0.25	0.0044843
SLC6A3	1	0	0	0	15	0	0	0	0	16	12	12	2	4	0.25	620	-0.223077	0.588262	0.967244	0.25	0.0134529
SLC9C1	1	1	0	0	12	2	0	0	0	16	12	12	1	3	0.1875	1177	-0.703846	0.759236	0.967244	0.1875	0.0134529
SLK	1	0	1	0	6	0	0	0	0	8	6	6	1	2	0.25	1235	-0.223077	0.588262	0.967244	0.25	0.00672646
SMARCA4	0	0	5	0	22	0	0	0	0	27	24	24	3	7	0.259259	1679	-0.151852	0.560348	0.967244	0.259259	0.0269058
SORCS1	0	0	0	0	8	2	0	0	0	10	7	7	1	2	0.2	1198	-0.607692	0.728304	0.967244	0.2	0.00784753
SPTA1	1	0	0	0	36	8	0	1	0	46	38	38	2	5	0.111111	2419	-1.29145	0.901727	0.967244	0.108696	0.0426009
SPTAN1	0	0	0	0	9	1	0	0	0	10	7	7	1	2	0.2	2477	-0.607692	0.728304	0.967244	0.2	0.00784753
SPTBN2	0	0	0	0	9	1	0	0	0	10	6	6	1	2	0.2	2390	-0.607692	0.728304	0.967244	0.2	0.00672646
SYNE1	0	1	0	0	41	4	0	0	0	46	32	32	1	2	0.0434783	8797	-1.81171	0.964984	0.967244	0.0434783	0.0358744
SYNE2	0	0	1	0	24	2	0	1	0	28	13	13	1	2	0.0740741	6907	-1.57635	0.942528	0.967244	0.0714286	0.014574
TAF1L	1	0	0	0	22	2	0	0	0	25	18	18	2	4	0.16	1826	-0.915385	0.820005	0.967244	0.16	0.0201794
TCF12	8	5	2	0	4	3	0	3	0	25	21	21	2	5	0.213959	706	-0.500312	0.691572	0.967244	0.2	0.0235426
TEK	0	0	0	0	10	0	0	0	0	10	8	8	1	2	0.2	1124	-0.607692	0.728304	0.967244	0.2	0.00896861
TENM2	0	0	0	0	16	2	0	0	0	18	13	13	1	2	0.111111	2765	-1.29145	0.901727	0.967244	0.111111	0.014574
TEX15	0	0	0	0	18	2	0	0	0	20	12	12	1	2	0.1	2790	-1.37692	0.915732	0.967244	0.1	0.0134529
THSD7B	0	0	0	0	11	1	0	0	0	12	12	12	1	2	0.166667	1577	-0.864103	0.806234	0.967244	0.166667	0.0134529
TLR6	1	0	0	0	11	0	0	0	0	12	10	10	1	2	0.166667	796	-0.864103	0.806234	0.967244	0.166667	0.0112108
TLR7	0	0	1	0	13	0	0	0	0	14	13	13	1	2	0.142857	1049	-1.04725	0.852508	0.967244	0.142857	0.014574
TMPRSS6	1	0	0	0	7	1	0	0	0	9	9	9	1	2	0.222222	811	-0.436752	0.668854	0.967244	0.222222	0.0100897
TNS1	0	0	1	0	8	0	0	0	0	9	7	7	1	2	0.222222	1735	-0.436752	0.668854	0.967244	0.222222	0.00784753
TPTE2	1	0	0	0	9	3	0	0	0	13	12	12	1	3	0.230769	522	-0.371006	0.644683	0.967244	0.230769	0.0134529
TRAPPC8	1	0	0	0	15	1	0	1	0	18	9	9	1	2	0.117647	1435	-1.24118	0.89273	0.967244	0.111111	0.0100897
TRPA1	0	0	0	0	11	2	0	1	1	15	15	15	1	2	0.153846	1119	-0.962722	0.832156	0.967244	0.133333	0.0168161
TRPC4	0	0	0	0	7	2	0	0	0	9	6	6	1	2	0.222222	982	-0.436752	0.668854	0.967244	0.222222	0.00672646
TRPC7	0	0	0	0	12	0	0	0	0	12	11	11	1	3	0.225592	862	-0.410829	0.659401	0.967244	0.25	0.0123318
TSHZ2	1	0	0	0	14	0	0	0	0	15	13	13	1	3	0.2	1035	-0.607692	0.728304	0.967244	0.2	0.014574
TTN	9	0	1	0	230	16	0	1	0	257	127	127	5	11	0.0429688	35991	-1.81563	0.965286	0.967244	0.0428016	0.142377
TYR	0	0	0	0	10	0	0	0	0	10	8	8	1	2	0.2	529	-0.607692	0.728304	0.967244	0.2	0.00896861
UBE3C	0	0	0	1	8	0	0	0	0	9	8	8	1	2	0.222222	1083	-0.436752	0.668854	0.967244	0.222222	0.00896861
UGT2A3	1	0	0	0	12	0	0	0	0	13	10	10	1	2	0.153846	527	-0.962722	0.832156	0.967244	0.153846	0.0112108
UGT2B28	0	0	0	0	7	1	0	0	0	8	7	7	1	2	0.25	529	-0.223077	0.588262	0.967244	0.25	0.00784753
UGT2B4	0	0	0	0	11	0	0	0	0	11	11	11	1	2	0.181818	528	-0.747552	0.772635	0.967244	0.181818	0.0123318
UGT3A2	0	0	0	0	9	0	0	1	0	10	8	8	1	2	0.222222	523	-0.436752	0.668854	0.967244	0.2	0.00896861
UMODL1	0	0	0	0	8	1	0	0	0	9	8	8	1	2	0.222222	1446	-0.436752	0.668854	0.967244	0.222222	0.00896861
USH2A	0	0	0	0	38	5	0	0	0	43	27	27	1	2	0.0465116	5202	-1.78837	0.963142	0.967244	0.0465116	0.0302691
USP34	1	2	0	0	7	1	0	1	0	12	6	6	1	2	0.181818	3546	-0.747552	0.772635	0.967244	0.166667	0.00672646
UTP20	0	0	0	0	9	2	0	0	0	11	4	4	1	2	0.181818	2785	-0.747552	0.772635	0.967244	0.181818	0.0044843
XIRP1	0	0	0	0	10	0	0	0	0	10	8	8	1	2	0.2	1843	-0.607692	0.728304	0.967244	0.2	0.00896861
ZBTB20	2	1	4	0	11	1	0	0	0	19	19	19	2	5	0.247742	741	-0.240443	0.595006	0.967244	0.263158	0.0213004
ZNF292	8	3	0	0	12	1	0	0	0	24	17	17	1	2	0.0833333	2724	-1.50513	0.933854	0.967244	0.0833333	0.0190583
ZNF492	1	1	0	0	6	0	0	0	0	8	8	8	1	2	0.25	531	-0.223077	0.588262	0.967244	0.25	0.00896861
ZNFX1	0	0	0	0	7	1	0	0	0	8	7	7	1	2	0.25	1918	-0.223077	0.588262	0.967244	0.25	0.00784753
HMCN1	1	1	0	0	47	5	0	0	0	54	37	37	1	2	0.037037	5635	-1.86125	0.968646	0.968646	0.037037	0.0414798

## Sheet: S7
Table S7. The significant focal copy number amplification of glioma in the TCGA cohort.
cytoband	7p11.2	12q14.1	4q12	1q32.1	12q15	12p13.32	3q26.33	8q24.21	7q31.2	2p24.3	17q25.1	1q44	17p13.2	19p13.3	13q34	7q21.2	1p36.21	4p16.3	7q32.3	11q24.1	10p15.1	Xp11.21	7q11.21	1q22	19q13.2	5p15.33	11p13	14q32.33	9q34.3	19q12
q value	0	3.5024e-192	2.2587e-126	1.0232e-94	7.2016e-75	1.88e-24	3.4238e-23	1.9283e-12	3.0786e-14	2.0395e-09	3.483e-07	1.8403e-07	5.0804e-06	6.5163e-06	1.552e-05	4.0153e-09	5.1944e-05	0.00010315	4.6764e-09	0.0036642	0.0041195	0.0048849	6.4539e-11	0.0015739	0.024565	0.073651	0.083141	0.086431	0.13918	0.025734
residual q value	0	8.2598e-167	2.2587e-126	1.0873e-93	1.7848e-26	1.88e-24	3.4238e-23	1.9283e-12	2.4366e-11	2.0395e-09	3.483e-07	7.5268e-07	5.0804e-06	6.5163e-06	1.552e-05	4.8822e-05	5.1944e-05	0.00010315	0.0019694	0.0036642	0.0041195	0.0048849	0.016504	0.039876	0.065617	0.073651	0.083141	0.086431	0.13918	0.17887
wide peak boundaries	chr7:54964317-54973195	chr12:58135797-58152580	chr4:55139083-55158044	chr1:204443069-204529807	chr12:69178021-69265277	chr12:4277010-4432075	chr3:181256574-181508514	chr8:127927022-131296766	chr7:116318088-116493406	chr2:16015911-16358714	chr17:73270907-73596428	chr1:243003523-244858016	chr17:5120021-5142747	chr19:713557-827048	chr13:109765147-110444337	chr7:92179103-92530348	chr1:13862648-14377937	chr4:1778797-1816689	chr7:129605835-131642364	chr11:118074060-123443121	chr10:1-6398978	chrX:53647932-56536223	chr7:57925000-63128930	chr1:156119131-156752580	chr19:39363864-39953130	chr5:1019815-1314315	chr11:31372873-32350255	chr14:104982904-105333748	chr9:140012419-141213431	chr19:30036025-30321189
genes in wide peak	[SNORA73|ENSG00000252054.1]	CDK4	PDGFRA	MDM4	SLC35E3	C12orf5	SOX2	SNORA12|ENSG00000212342.1	CAPZA2	RN7SL104P	MYO15B	RN7SL148P	SCIMP	MIR4745	LINC00676	CDK6	SCARNA11|ENSG00000253085.1	FGFR3	MIR29B1	U8|ENSG00000200496.1	DKFZP667F0711	SNORD112|ENSG00000252961.1	RN7SL855P	snoU13|ENSG00000238843.1	RN7SL566P	MIR4635	U3|ENSG00000212551.1	LINC00638	FAM157B	C19orf12
		TSPAN31	FIP1L1	PIK3C2B	CPM	CCND2		SNORA25|ENSG00000200075.1	MET	MYCNOS	GRB2	MIR4677		AZU1	IRS2	FAM133B	RNA5SP41	LETM1	MIR29A	SNORD14C	MIR3155A	APEX2	ZNF733P	BGLAP	IFNL4	TERT	DNAJC24	ZBTB42	TUBBP5	POP4
		2020-03-09			MDM2			CCDC26		snoU13|ENSG00000238371.1	LLGL2	ADSS		PALM	MYO16		PRDM2		RNA5SP246	SNORD14D	RN7SKP78	SNORA11|ENSG00000221750.1		SNORA26|ENSG00000252236.1	snoU13|ENSG00000251709.1	SLC12A7	PAX6	AKT1	MRPL41	CCNE1
		AGAP2						RN7SKP206		MYCN	KIAA0195	CEP170		PTBP1			PDPN		COPG2	SNORD14E	SNORA14	SNORA11|ENSG00000221716.1		CRABP2	NFKBIB	NKD2	RCN1	SIVA1	snoU13|ENSG00000272272.1	PLEKHF1
								LINC00977			CASKIN2	AKT3		LPPR3					MIR335	snoU13|ENSG00000239079.1	RN7SL445P	GNL3L		HDGF	MRPS12	SLC6A19	ELP4	INF2	RNF224	VSTM2B
								RN7SKP226			SLC25A19	ZBTB18		MISP					snoU13|ENSG00000239044.1	RNU4ATAC5P	AKR1C7P	U3|ENSG00000252175.1		MEF2D	RPS16	SLC6A18	IMMP1L	ADSSL1	TMEM210
								TMEM75			TSEN54	SDCCAG8		MIR3187					snoU13|ENSG00000238336.1	RNU4ATAC10P	U8|ENSG00000251909.1	RNA5SP505		PRCC	SUPT5H	MIR4457	DCDC1	CEP170B	MIR3621
								POU5F1B			MIR3678	DESI2							RNA5SP245	SC5D	AKR1CL1	ALAS2		CCT3	ZFP36			TMEM179	snoU13|ENSG00000238824.1
								CASC8				C1orf100							CPA1	TBCEL	U8|ENSG00000239142.1	FGD1		SLC25A44	GMFG			C14orf180	CACNA1B
								CCAT1				C1orf101							CPA2	OAF	U8|ENSG00000251740.1	PFKFB1		C1orf61	PAK4			MIR4710	GRIN1
								PCAT2											MEST	THY1	U8|ENSG00000239148.1	TRO		NES	SIRT2				SSNA1
								PCAT1											MKLN1	MFRP	U8|ENSG00000238840.1	HUWE1		PMF1	PAF1				TUBB4B
								MYC											PODXL	ACA64|ENSG00000252119.1	AKR1C1	RRAGB		SMG5	SARS2				NOXA1
								ASAP1											KLHDC10	HINFP	LINC00705	MAGED2		RRNAD1	SAMD4B				NELFB
								FAM49B											CPA4	C2CD2L	LINC00704	KLF8		GPATCH4	MED29				NSMF
								GSDMC											ZC3HC1	MIR3656	LINC00703	PHF8		RHBG	LRFN1				NDOR1
								MIR1205											TMEM209	RPS25	LINC00702	MAGEH1		HAPLN2	PLEKHG2				ANAPC2
								MIR1207											CPA5	RN7SL529P	LINC00701	FAM120C		BCAN	FBXO17				TOR4A
								PVT1											CEP41	RN7SL688P	LINC00700	WNK3		SEMA4A	RINL				EXD3
								MIR1208											TSGA13	BCL9L	ADARB2	TSR2		MRPL24	FBXO27				EHMT1
								MIR3686											KLF14	CXCR5	MIR5699	FAM104B		PAQR6	IFNL2				C9orf37
								MIR5194											SSMEM1	DDX6	RN7SL754P	PAGE5		ISG20L2	IFNL3				ARRDC1
																				TTC36	RNA5SP298	FOXR2		TMEM79	IFNL1				DPH7
																				RN7SL86P	RNA5SP297	PAGE3		C1orf85	NCCRP1				TMEM203
																				CD3G	TUBB8	USP51		TSACC	SYCN				ZMYND19
																				MPZL3	CALML3	PAGE2		IQGAP3	PAPL				SLC34A3
																				ARCN1	AKR1C4	ITIH6		APOA1BP	MIR4530				TPRN
																				CBL	KLF6	PAGE2B		TTC24					PNPLA7
																				CD3D	AKR1C2	MTRNR2L10		VHLL					C9orf169
																				CD3E	GDI2								ENTPD8
																				DPAGT1	IDI1								LRRC26
																				SLC37A4	IL2RA								FAM166A
																				GRIK4	IL15RA								C9orf173
																				H2AFX	PFKFB3								NRARP
																				HMBS	PFKP								MIR602
																				HSPA8	AKR1C3								RNF208
																				MCAM	NET1
																				KMT2A	PITRM1
																				PVRL1	ZMYND11
																				SORL1	WDR37
																				TECTA	DIP2C
																				UPK2	LARP4B
																				USP2	GTPBP4
																				UBE4A	CALML5
																				MPZL2	ANKRD16
																				HYOU1	FAM208B
																				ATP5L	ASB13
																				TREH	TUBAL3
																				PHLDB1	AKR1E2
																				ARHGEF12	FBXO18
																				TRIM29	RBM17
																				POU2F3	IDI2
																				TRAPPC4	UCN3
																				VPS11	LINC00200
																				CRTAM	PRR26
																				IFT46
																				GRAMD1B
																				ABCG4
																				RNF26
																				NLRX1
																				CLMP
																				PDZD3
																				C11orf63
																				MFRP
																				TMEM25
																				UBASH3B
																				C1QTNF5
																				AMICA1
																				TMEM136
																				FOXR1
																				CCDC153
																				CCDC84
																				BSX
																				MIRLET7A2
																				MIR100
																				MIR125B1
																				BLID
																				MIR4493
																				MIR4492

## Sheet: S8
Table S8. The significant focal copy number deletion of glioma in the TCGA cohort.
cytoband	9p21.3	10q23.31	11p15.1	1p36.23	6q26	10q26.3	4q34.3	19q13.41	13q14.2	1p32.3	2q37.1	22q13.32	15q14	5q34	14q13.1	11p15.5	3q29	13q22.1	14q24.2	8p23.2	1p36.32	12q12	17q11.2	17p13.1	3p21.31	3q13.31	19q13.43	12p13.1	2q22.1	5p15.33	18q23	6q22.31	16p12.2	10p15.3	Xq21.1	1q42.11	1q44	10p13	8q24.3	16q23.1	11p11.2	1p22.1	14q31.3	12q15	6p25.3
q value	0	3.5011e-65	3.2059e-49	2.8133e-59	1.1187e-34	3.8214e-42	2.4436e-25	1.7885e-35	1.7867e-30	2.2461e-20	5.8558e-14	6.3081e-11	1.3527e-10	8.5822e-10	1.4385e-10	2.673e-13	1.5626e-09	1.9552e-16	1.0951e-16	1.038e-05	2.7779e-35	1.3585e-07	2.8056e-05	9.4379e-05	0.00016309	3.4893e-05	6.9341e-31	0.00043096	0.0017068	0.0041237	0.0043619	4.8365e-08	0.03549	0.0041397	0.046153	0.0013326	0.0030753	0.023139	0.081942	0.092802	0.014706	0.0022649	5.9729e-10	0.002277	0.16831
residual q value	0	2.8255e-58	3.7874e-38	5.6823e-35	5.2953e-29	1.0861e-28	2.4436e-25	1.2507e-24	5.1266e-20	4.0844e-16	8.5809e-14	5.9424e-11	1.3204e-10	8.5822e-10	3.619e-09	4.1148e-08	1.1445e-07	9.1993e-07	3.8219e-06	1.017e-05	2.0626e-05	2.5305e-05	2.8238e-05	9.4637e-05	0.00015774	0.0002898	0.00030828	0.00043856	0.002111	0.0042285	0.0042815	0.015401	0.03549	0.040277	0.046153	0.046941	0.052248	0.065031	0.081942	0.091922	0.098302	0.10397	0.11807	0.15799	0.16831
wide peak boundaries	chr9:21141750-23690570	chr10:89617158-89755074	chr11:16623557-16799846	chr1:7908902-8336254	chr6:163736503-164264583	chr10:135190263-135214343	chr4:179280062-182757119	chr19:51323233-53037389	chr13:48875329-49064807	chr1:50879767-51529064	chr2:233547367-233727481	chr22:48026910-51304566	chr15:33485762-47478056	chr5:161581324-166712758	chr14:33297556-34394000	chr11:1-3819266	chr3:190596953-197066709	chr13:67772598-75859094	chr14:69196549-77583215	chr8:2112968-4251283	chr1:3814904-6475685	chr12:42028480-46578647	chr17:29326736-29722618	chr17:7528230-7591760	chr3:47049863-47272884	chr3:115440285-118620828	chr19:55426781-59128983	chr12:12710990-13338025	chr2:140708948-143637838	chr5:1-7048226	chr18:65181982-78077248	chr6:111216911-147834826	chr16:20579968-27090703	chr10:1048399-2048902	chrX:76710176-77102528	chr1:212280115-227085461	chr1:245868364-247355463	chr10:12616863-12768978	chr8:144486368-146364022	chr16:73093053-90354753	chr11:45945772-46626256	chr1:92706523-94028812	chr14:69196549-107349540	chr12:67711731-69082595	chr6:1-13548164
genes in wide peak	DMRTA1	SNORD74|ENSG00000200891.1	C11orf58	RN7SL729P	RN7SL366P	PAOX	RN7SKP13	MIR643	RB1	MIR4421	KCNJ13	ARSA	FKSG62	RN7SKP60	NPAS3	snoU13|ENSG00000238686.1	snoU13|ENSG00000238491.1	LINC00347	RN7SL356P	RN7SL872P	LINC00337	SCAF11	EVI2A	ATP1B2	snoU13|ENSG00000251938.1	LINC00901	RN7SL525P	HTR7P1	RN7SL283P	RNA5SP176	RBFA	STXBP5	C16orf82	ADARB2	ATRX	RN7SKP165	ZNF670	MIR4480	ZNF252P	FAM157C	MIR4688	RNA5SP53	RNA5SP389	SNORA70G	PHACTR1
	RN7SL151P	PTEN		TNFRSF9	CAHM		LINC00290	PPP2R1A	LPAR6	CDKN2C	GIGYF2	RN7SL500P	RN7SKP101	NUDCD2		TRPC2	MIR4797	LINC00381	RN7SKP17	RNA5SP251	RPL22	RN7SL246P	EVI2B	TP53	SETD2	TUSC7	RN7SL693P	SNORD88	LRP1B	RN7SKP79	RBFADN	RNA5SP222	RNA5SP405	IDI1		snoU13|ENSG00000239094.1	SNORA25|ENSG00000252011.1	MIR548Q	RN7SL395P	TUBB8P7	PHF21A	DR1	LINC00221	DYRK2	RN7SKP293
	SNORD39|ENSG00000264379.1	KLLN		PARK7	QKI		SNORD65|ENSG00000212191.1	snoU13|ENSG00000238630.1		FAF1		DENND6B	SNORD11|ENSG00000238819.1	CCNG1		TSSC2	U4|ENSG00000272359.1	RNY1P5	RN7SL747P		KCNAB2	RNA5SP361	NF1	SAT2		RN7SL582P	RNA5SP473	GPRC5A		UBE2QL1	SALL3	FBXO30	MIR548W	WDR37		snoU13|ENSG00000238545.1	SNORD112|ENSG00000252495.1		C8orf82	URAHP	CHRM4	RN7SKP123	LINC00226	IFNG	SNORA67|ENSG00000207419.1
	MIR31HG			ERRFI1			RNA5SP173	HCCAT3		DMRTA2		TTLL8	SNORA41|ENSG00000207516.1	HMMR		SNORA54	RN7SL738P	LINC00402	TGFB3		ACOT7	SNORA74|ENSG00000252917.1	OMG			LINC00903	RN7SL526P	MIR613		RN7SKP73	RNA5SP461	STX11	RN7SL557P	IDI2		MIR4742	ZNF124		MIR1234	TUBB3	MDK	RN7SL692P	ADAM6	RAP1B	snoU13|ENSG00000238896.1
	IFNA6							FPR1				ALG12	HMGN2P46	MAT2B		SLC22A18AS	RN7SL434P	LINC00392	C14orf1		ICMT	RN7SL10P	MIR4733			RN7SL815P	ZNF417	CDKN1B		NDUFS6	SNORA25|ENSG00000199392.1	PEX3	SNORA1|ENSG00000201541.1	LINC00200		snoU13|ENSG00000238856.1	AHCTF1		MIR939	SNORD68	DGKZ	SNORA51|ENSG00000207022.1	KIAA0125	IL22	RNA5SP203
	KLHL9							snoU13|ENSG00000238486.1				RN7SKP252	snoU13|ENSG00000238583.1			KCNQ1OT1	UBXN7	LINC00393	RNA5SP387		CHD5	RNA5SP360				LSAMP	ZNF814	CREBL2		SDHAP3	GALR1	RNA5SP221	DCTN5			MIR320B2	SCCPDH		TMEM249	SLC22A31	AMBRA1	SNORA66|ENSG00000207523.1	IGHJ1	IL26	C6orf52
	CDKN2A							SIGLEC5				ACR	SLC30A4			RPL26P30	SDHAP1	RNY1P8	RNU4ATAC14P		AJAP1	NELL2				MIR4447	ZNF134	GPR19		MIR4635	LINC00683	ADAT2	SNORA75|ENSG00000212593.1			SNORA72|ENSG00000201898.1	ZNF695		DGAT1	MIR4722	CREB3L1	SNORA66|ENSG00000251795.1	IGHJ2	MDM1	GCNT6
	CDKN2B							CEACAM18				CHKB	SNORA11|ENSG00000261709.2			C11orf21	RN7SL773P	SNORA9|ENSG00000199282.1	SNORA7|ENSG00000222604.1		NPHP4	TWF1					ZNF548	HEBP1		ZDHHC11B	ZNF516	VTA1	RN7SKP23			RN7SKP49	TFB2M		SCXA	MIR5189		SNORD21	IGHJ3		LINC00518
	IFNA1							SIGLEC22P				CPT1B	SORD			MIR483	LINC00969	SNORA68|ENSG00000251715.1	ISCA2		GPR153	YAF2					ZNF805	DDX47		CCDC127	SMIM21	GJE1	RN7SL245P			CAPN8	SMYD3		SCXB	ZFPM1		RN7SL824P	IGHJ4		RNU6ATAC21P
	IFNA2							SIGLEC17P				TYMP	B2M			H19	RNU6ATAC24P	SNORD37|ENSG00000212377.1	MIR4709		RNF207	PLEKHA8P1					ZNF264	GPRC5D		LRRC14B	ZADH2	RN7SKP106	snoU13|ENSG00000239172.1			snoU13|ENSG00000239054.1	ZNF669		MIR661	ZNF469		RPAP2	IGHJ5		OFCC1
	IFNA4							KLK13				MAPK11	RN7SL347P			C11orf89	RN7SL36P	RNA5SP32	RN7SL530P		HES3	IRAK4					DUXA	KIAA1467		PLEKHG4B	RN7SL551P	RNA5SP220	SMG1P1			RN7SL276P	CNST		EPPK1	FLJ00104		GFI1	IGHJ6		HULC
	IFNA5							KLK9				MAPK12	HYPK			FAM99B	MIR3137	LINC00348	LIN52		MIR4689	PPHLN1					U3|ENSG00000252683.1	APOLD1		SDHA	RN7SL401P	MIR3145	RRN3P3			HLX	C1orf229		MIR937	FBXO31		RPL5	IGHM		snoU13|ENSG00000251762.1
	IFNA7							KLKP1				SBF1	CATSPER2P1			MOB2	LINC00884	ATXN8OS	ENTPD5		MIR4417	ADAMTS20					MIMT1	GSG1		SLC6A3	MIR548AV	HEBP2	EEF2K			RNU6ATAC35P			CCDC166	snoU13|ENSG00000239186.1		EVI5	IGHD		RN7SL554P
	IFNA8							KLK3				PPP6R2	snoU13|ENSG00000238494.1			MUC5AC	LINC00887	RNY3P10	snoU13|ENSG00000238330.1			PUS7L					SMIM17	MIR614		SLC9A3	RNA5SP460	SNORD112|ENSG00000252476.1	SDR42E2			HDAC1P2			7SK|ENSG00000254144.2	FENDRR		GLMN	IGHG3		LY86
	IFNA10							CD33				ZBED4	snoU13|ENSG00000238535.1			SNORA52	RN7SL215P	RN7SL761P	ACOT4			TMEM117					ZNF71			SRD5A1	RN7SL795P	SNORA27|ENSG00000201807.1	snoU13|ENSG00000238712.1			RN7SL464P			CYC1	LINC00917		MTF2	IGHG1		RN7SL221P
	IFNA13							SIGLEC6				SCO2	RN7SL487P			RPLP2	RN7SL447P	LINC00364	C14orf169			ZCRB1					ZSCAN5D			TERT	CYB5A	RNA5SP219	NPIPB4			SNORA36B			EEF1D	GINS2		TMED5	IGHA1		MIR3691
	IFNA14							ETFB				RABL2B	CCNDBP1			TMEM80	snoU13|ENSG00000238902.1	KLF5	RN7SL586P			PRICKLE1					ZSCAN5C			TRIP13	MBP	7SK|ENSG00000271765.1	RRN3P1			snoU13|ENSG00000238576.1			GPT	RN7SL381P		FNBP1L	IGHG2		RMRPP2
	IFNA16							FPR2				MLC1	snoU13|ENSG00000239025.1			SCT	RN7SKP222	DACH1	snoU13|ENSG00000238972.1			ANO6					RFPL4AL1			PDCD6	NFATC1	COX5BP2	SCARNA6|ENSG00000252798.1			snoU13|ENSG00000238798.1			GRINA	LINC00311		CCDC18	IGHG4		snoU13|ENSG00000238801.1
	IFNA17							FPR3				MAPK8IP2	MIR627			MIR210HG	APOD	PIBF1	RN7SL683P			ARID2					RN7SKP109			SLC12A7	ZNF236	LINC00271	snoU13|ENSG00000238954.1			U3|ENSG00000221673.1			HSF1	TLDC1		FAM69A	IGHE		RNA5SP202
	IFNA21							HAS1				PLXNB2	MIR4310			RN7SL838P	CPN2	KLF12	SNORD56B			GXYLT1					CCDC106			PAPD7	CTDP1	RNA5SP218	NPIPB3			RNA5SP76			TONSL	RNA5SP433			IGHA2		snoU13|ENSG00000252668.1
	MTAP							KLK2				BRD1	RNA5SP393			ODF3	DLG1	DIS3	RN7SL77P			DBX2					TMEM238			TPPP	SOCS6	snoU13|ENSG00000238631.1	DCUN1D3			SLC30A10			PLEC	KCNG4			CRIP1		C6ORF50
	C9orf53							LIM2				FAM19A5	MIR626			AP2A2	FGF12	KLHL1	ADAM20P1								SYT5			EXOC3	TSHZ1	RN7SL408P	AQP8			U3|ENSG00000212610.1			RPL8	RNA5SP432			C14orf79		RNA5SP201
	IFNE							NKG7				NCAPH2	RN7SL497P			ART1	GP5	BORA	SYNJ2BP								snoU13|ENSG00000239137.1			KIAA0947	CD226	SLC2A12	CDR2			C1orf143			TSTA3	MIR3182			LINC00638		C6orf195
	MIR31							KLK7				MOV10L1	RN7SL376P			ASCL2	HES1	MZT1	ADAM21P1								A1BG			IRX4	TXNL4A	TBPL1	CRYM			LINC00210			ZNF7	RN7SL134P			ZBTB42		RN7SL352P
								KLK6				MIOX	snoU13|ENSG00000238559.1			CARS	MFI2		SNORA11|ENSG00000221060.1								IL11			NSUN2	ADNP2	LINC00326	NDUFAB1			SPATA17			ZNF16	snoU13|ENSG00000238321.1			C14orf144		snoU13|ENSG00000238438.1
								KLK10				PANX2	LINC00594			CD81	MUC4		SLC10A1								PEG3			CEP72	RTTN	SNORA33|ENSG00000200534.1	PLK1			SNORD116|ENSG00000202498.1			GPAA1	RN7SKP190			RN7SL634P		BMP6
								ZNF175				CRELD2	RNA5SP392			CD151	OPA1		CCDC177|ENSG00000267909.1								PTPRH			AHRR	KCNG2	SNORD100	PRKCB			RN7SL512P			FOXH1	7SK|ENSG00000260682.2			LINC00637		BPHL
								SIGLEC5				ADM2	LINC00984			CDKN1C	PAK2		CCDC177|ENSG00000255994.1								RPL28			MRPL36	TIMM21	SNORD101	RBBP6			SNORA16B			RECQL4	MIR4720			SNORD51|ENSG00000202275.1		DSP
								KLK4				TRABD	snoU13|ENSG00000238564.1			CTSD	PCYT1A		ERH								RPS5			BRD9	TMX3	RPS12	ACSM3			PARP1			LRRC14	GAN			APOPT1		EDN1
								ZNF432				HDAC10	THBS1			DRD4	PPP1R2		RN7SL224P								AURKC			IRX1	ZNF407	TAAR3	SCNN1B			ATF3			ZNF623	PKD1L2			SNORA28		SERPINB1
								KLK11				SHANK3	FAM98B			DUSP8	TFRC		ACTN1								TNNI3			ZDHHC11	CNDP2	STX7	SCNN1G			CAPN2			PUF60	CMC2			LINC00605		F13A1
								KLK8				TUBGCP6	U3|ENSG00000212511.1			HRAS	TNK2		ACYP1								TNNT1			LPCAT1	CCDC102B	RN7SKP245	UQCRC2			CENPF			ZC3H3	RNA5SP431			LINC00677		FOXF2
								KLK5				LMF2	CSNK1A1P1			IGF2	NCBP2		ZFP36L1								ZNF8			CLPTM1L	PQLC1	snoU13|ENSG00000238938.1	ZP2			EPHX1			BOP1	PIH1			snoU13|ENSG00000238853.1		FOXC1
								SIGLEC7				KLHDC7B	MIR3942			INS	ACAP2		DLST								ZNF17			MED10	NETO1	KIAA0408	HS3ST4			EPRS			SCRIB	MON1B			RN7SL546P		GCNT2
								SIGLEC9				C22orf34	ANP32AP1			IRF7	PIGX		ESRRB								MZF1			NKD2	PARD6G	SOGA3	HS3ST2			ESRRG			FBXL6	SNORD33|ENSG00000252022.1			snoU13|ENSG00000239061.1		GMDS
								SIGLEC8				IL17REL	GJD2			KCNQ1	LSG1		FOS								ZNF132			C5orf55	CNDP1	RNA5SP217	IGSF6			H3F3A			OPLAH	RN7SKP233			RN7SL472P		HIVEP1
								KLK14				PIM3	SNORA18|ENSG00000252425.1			LSP1|ENSG00000130592.9	HRASLS		LTBP2								ZNF135			C5orf38	FAM69C	RSPO3	CACNG3			ITPKB			COMMD5	RNA5SP430			LINC00524		IRF4
								KLK12				ODF3B	SLC12A6			MUC2	ATP13A3		MAP3K9								ZNF154			IRX2	CBLN2	PRELID1P1	ERN2			KCNK2			CPSF1	RN7SL520P			U3|ENSG00000206761.1		MAK
								KLK15				SYCE3	TMCO5B			MUC6	PIGZ		ALDH6A1								UBE2M			ADAMTS16	FBXO15	RNA5SP216	GGA2			LBR			CYHR1	ADAT1			MEG9		NEDD9
								ZNF350				MIR3201	ACTC1			NAP1L4	ATP13A4		PGF								TRIM28			SLC6A19	GTSCR1	RN7SKP56	TNRC6A			MARK1			VPS28	CHST6			MIR369		NQO2
								ZNF649				MIR3667	BUB1B			NUP98	CEP19		PSEN1								ZNF256			SLC6A18	DOK6	CLVS2	METTL9			NVL			FAM203A	SNORA76|ENSG00000252122.1			MIR377		SERPINB6
								ZNF613				MIR4535	CAPN3			SLC22A18	TMEM44		ABCD4								ZNF211			MIR4277	LINC00908	RN7SL564P	LCMT1			PPP2R5A			EXOSC4	GLG1			MIR485		SERPINB9
								ZNF614					CHRM5			POLR2L	TM4SF19		SRSF5								TRAPPC2P1			MIR4457	ATP9B	SIGLECP3	ARHGAP17			PROX1			SLC39A4	NPIPB15			MIR134		RREB1
								ZNF528					CKMT1B			PSMD13	ZDHHC19		SLC8A3								ZNF274			MIR4456	LINC00909	RNA5SP215	DNAH3			PSEN2			ZNF250	HCCAT5			MIR382		SSR1
								ZNF577					EPB42			RNH1	LRRC15		DPF3								ZNF460				HSBP1L1	MIR548B	THUMPD1			PTPN14			PYCRL	AFG3L1P			MIR381HG		TFAP2A
								SIGLEC10					GANC			MRPL23	FAM43A		NUMB								SLC27A5				C18orf63	RN7SKP51	POLR3E			SRP9			C8orf33	APRT			MIR376A1		TUBB2A
								SIGLEC12					GATM			TALDO1	MB21D2		ADAM21								U2AF2					RN7SKP18	UBFD1			TGFB2			SLC52A2	C16orf3			MIR376C		RIPK1
								ZNF616					GCHFR			TH	XXYLT1		ADAM20								PPP6R1					RNA5SP214	TMEM159			LEFTY2			GSDMD	CA5A			MIR380		PRPF4B
								ZNF766					PDIA3			TSPAN4	CCDC50		DCAF5								ZIM2					FAM26E	LYRM1			TLR5			ARHGAP39	CBFA2T3			MIR299		GCM2
								CTU1					ITPKA			TNNI2	PYDC2		EIF2B2								HSPBP1					TSPYL1	USP31			TP53BP2			ZNF34	CDH13			MIR379		CDYL
								CLDND2					IVD			TNNT3	RNF168		PNMA1								ZNF324					NT5DC1	CHP2			USH2A			SHARPIN	CDH15			SNORD113|ENSG00000222185.1		EEF1E1
								VSIG10L					LTK			PHLDA2	SLC51A		RGS6								CHMP2A					FRK	PALB2			DEGS1			SCRT1	COX4I1			SNORD112|ENSG00000252009.1		ECI2
								LINC00085					MAP1A			ZNF195	FBXO45		KIAA0247								ZNF544					RNA5SP213	COG7			TAF1A			MAF1	CTRB1			SNORD113|ENSG00000222095.1		FARS2
								ZNF480					MEIS2			RASSF7	MUC20		AREL1								UBE2S					snoU13|ENSG00000238563.1	ERI2			TMEM63A			PARP10	CYBA			SNORD113|ENSG00000201710.1		RPP40
								ZNF534					MFAP1			IFITM1	SENP5		MED6								EPN1					U3|ENSG00000253091.1	SLC5A11			BPNT1			TIGD5	DPEP1			SNORD113|ENSG00000201036.1		FAM50B
								ZNF578					PLCB2			BRSK2	TCTEX1D2		BATF								ZNF580					snoU13|ENSG00000239095.1	ACSM1			LEFTY1			PPP1R16A	FANCA			SNORD113|ENSG00000201500.1		SLC35B3
								ZNF836					RAD51			TSPAN32	SMCO1		NPC2								GP6					snoU13|ENSG00000239015.1	EARS2			DUSP10			ZNF251	FOXF1			SNORD113|ENSG00000200150.1		TBC1D7
								ZNF610					RYR3			TSSC4	UTS2B		ACOT2								ZNF581					C6orf3	VWA3A			FBXO28			KIFC2	FOXL1			SNORD112|ENSG00000251918.1		NRN1
								KLK9					SPINT1			IFITM3	OSTN		TMED10								PPP1R12C					KIAA1919	OTOA			RAB3GAP2			NAPRT1	FOXC2			SNORD112|ENSG00000252144.1		TMEM14C
								SIGLECL1					SRP14			DEAF1	ATP13A5		VASH1								ZNF586					RPF2	PDZD9			NSL1			MFSD3	GALNS			SNORD112|ENSG00000251949.1		GFOD1
								ZNF615					TP53BP1			IFITM2	WDR53		PCNX								EPS8L1					snoU13|ENSG00000238775.1	ANKS4B			RPS6KC1			ADCK5	GAS8			SNORD112|ENSG00000252873.1		ELOVL2
								ZNF841					TYRO3			PKP3	NRROS		TTLL5								ZNF444					ARG1	ZKSCAN2			FLVCR1			MAPK15	GCSH			SNORD112|ENSG00000251769.1		PAK1IP1
								ZNF880					EIF3J			SIRT3	LINC00885		ANGEL1								NLRP2					COL10A1	C16orf52			CNIH4			ZNF707	HSBP1			MEG8		EXOC2
								IGLON5					SNAP23			TRPM5	MIR570		TTC9								ZNF416					CTGF	NPIPB5			PYCR2			FAM83H	HSD17B2			MIR433		WRNIP1
								MIRLET7E					SLC28A2			BET1L			SIPA1L1								ZNF446					EPB41L2				NENF			NRBP2	IRF8			MEG3		DUSP22
								MIR125A					TGM5			CEND1			DCAF4								NAT14					EYA4				RRP15			ZNF517	KARS			RN7SKP92		LYRM4
								MIR99B					PPIP5K1			CDHR5			MLH3								VN1R1					FABP7				KCTD3			KIAA1875	MAF			RN7SL523P		SLC22A23
								SIGLEC14					AQR			TOLLIP			COQ6								ZNF304					FUCA2				2020-03-02			TMEM249	MC1R			YY1		BLOC1S5
													LCMT2			PIDD			FCF1								ZNF471					FYN				SUSD4			SPATC1	MVD			DEGS2		TXNDC5
													RASGRP1			KCNQ1DN			COX16								USP29					GJA1				GPATCH2			MAFA	CHMP1A			MIR342		TMEM14B
													GPR176			CHRNA10			ZFYVE1								ZNF667					GRM1				TMEM206			LRRC24	PLCG2			CCNK		RIOK1
													CHP1			PNPLA2			EXD2								ZSCAN18					HDAC2				BATF3			MROH6	PSMD7			U6|ENSG00000272439.1		ADTRP
													OIP5			PHRF1			VRTN								RPL23AP79					HIVEP2				IARS2			MROH1	RPL13			RN7SL714P		FOXQ1
													BAHD1			SIGIRR			SLC39A9								ZSCAN5A					HSF2				ENAH			FAM203B	SPG7			RN7SL710P		HUS1B
													MAPKBP1			RIC8A			FLVCR2								ZNF329					IFNGR1				SMYD2			MIR4664	SLC7A5			LINC00618		SNRNP48
													GOLGA8A			EPS8L2			GPATCH2L								ZNF419					KPNA5				ACBD3				CDK10			RN7SKP108		SMIM13
													RTF1			CHID1			YLPM1								ISOC2					LAMA2				2020-03-01				MBTPS1			snoU13|ENSG00000238776.1		SYCP2L
													MGA			SLC25A22			GALNT16								ZNF552					LAMA4				AIDA				TAF1C			DKFZP434O1614		PXDC1
													VPS39			ATHL1			ZNF410								ZNF671					MARCKS				C1orf115				USP10			C14orf132		FAM217A
													SERF2			PTDSS2			RBM25								ZNF606					MAN1A1				HHIPL2				BCAR1			LINC00617		CAGE1
													TMEM87A			SYT8			SMOC1								BRSK1					MAP3K5				VASH2				VPS9D1			GLRX5		MYLK4
													RPAP1			OSBPL5			IRF2BPL								SUV420H2					MYB				WDR26				KIAA0513			SCARNA13		TUBB2B
													BLOC1S6			LRRC56			ZC2HC1C								ZBTB45					NMBR				MIXL1				PIEZO1			SNHG10		PSMG4
													RPUSD2			MRGPRE			CCDC176								ZNF587					ENPP1				DISP1				ATP2C2			MIR4506		C6orf201
													TUBGCP4			ART5			DNAL1								FIZ1					ENPP3				ANGEL2				CLEC3A			SLC24A4		PPP1R3G
													EHD4			SCGB1C1			RPS6KL1								GALP					PEX7				LYPLAL1				MPHOSPH6			NDUFB1		TMEM170B
													DUOX2			NLRP6			PAPLN								ZNF628					PLAGL1				DNAH14				EMC8			U3|ENSG00000200042.1		MIR4645
													NDUFAF1			C11orf35			ELMSAN1								ZNF551					PLN				TATDN3				TUBB3			RN7SL506P		MIR5689
													NUSAP1			EFCAB4A			NEK9								ZNF835					PKIB				BROX				CFDP1			SNORA11B		MIR5683
													EMC4			ANO9			IFT43								RDH13					PTPRK				CNIH3				PRDM7			LINC00642
													SPTBN5			B4GALNT4			JDP2								ZIM3					REV3L				C1orf227				GABARAPL2			RN7SKP255
													CTDSPL2			PDDC1			PTGR2								ZNF837					ROS1				FAM71A				TCF25			RN7SKP107
													DUOX1			MRGPRG			FAM161B								ZNF543					SGK1				SDE2				ZCCHC14			KCNK10
													DLL4			IFITM5			C14orf166B								COX6B2					TCF21				C1orf65				GSE1			GPR65
													INO80			FAM99A			PROX2								NLRP13					TNFAIP3				LIN9				ATMIN			LINC00911
													PPP1R14D			IFITM10			VSX2								NLRP8					TPD52L1				MIA3				COTL1			RNU3P3
													ZNF770			MIR210			HEATR4								NLRP5					UTRN				C1orf95				MLYCD			RNU6ATAC28P
													HAUS2			MUC5B			PLEKHD1								ZNF787					EPM2A				FAM177B				CHST5			snoU13|ENSG00000238978.1
													RMDN3			MIR4298			ACOT1								ZFP28					WISP3				MIR215				CPNE7			SNORA79|ENSG00000221303.1
													DNAJC17			MIR4686			ACOT6								C19orf18					VNN2								IL17C			NRXN3
													NOP10						SYNDIG1L								ZNF418					VNN1								ANKRD11			RNA5SP388
													EMC7						MIR4505								TMEM190					TAAR5								OSGIN1			RN7SL587P
													PAK6														ZNF524					MAP7								TRAPPC2L			SNORA46|ENSG00000212371.1
													CASC5														ZNF784					TAAR2								WWOX			FKSG61
													AVEN														NLRP4					MED23								BCMO1			SAMD15
													STARD9														ZNF542					AKAP7								TERF2IP			RN7SL137P
													VPS18														ZNF582					PHACTR2								NECAB2			TMED8
													SQRDL														ZNF583					BCLAF1								KLHDC4			SNORA32|ENSG00000201384.1
													ZNF106														ZNF497					TRDN								DEF8			RN7SL356P
													SPATA5L1														ZNF550					CITED2								BANP			RN7SKP17
													CHAC1														ZNF579					TRAF3IP2								RFWD3			RN7SL747P
													KATNBL1														NLRP7					HBS1L								ZDHHC7			TGFB3
													WDR76														ZNF584					SMPDL3A								CENPN			C14orf1
													TMEM62														ZSCAN4					RAB32								JPH3			RNA5SP387
													SPG11														NLRP11					TSPYL4								VAT1L			RNU4ATAC14P
													ELL3														TMEM86B					HEY2								WFDC1			SNORA7|ENSG00000222604.1
													C15orf48														ZNF549					ASF1A								MTHFSD			ISCA2
													C15orf41														SSC5D					CCDC28A								DBNDD1			MIR4709
													ZFYVE19														ZNF547					MOXD1								FA2H			RN7SL530P
													FRMD5														ZIK1					PDE7B								TMEM231			LIN52
													DISP2														ZNF776					DSE								WDR59			ENTPD5
													DPH6														ZSCAN1					HDDC2								KLHL36			snoU13|ENSG00000238330.1
													C15orf57														TMEM150B					TUBE1								CMIP			ACOT4
													KNSTRN														FAM71E2					RWDD1								CDT1			C14orf169
													BMF														NLRP9					AIG1								MAP1LC3B			RN7SL586P
													SHF														RFPL4A					HECA								DYNLRB2			snoU13|ENSG00000238972.1
													DUOXA1														ZSCAN5B					IL20RA								HSDL1			RN7SL683P
													CHST14														ZSCAN22					AHI1								CRISPLD2			SNORD56B
													CASC4														ZNF530					VNN3								SPIRE2			RN7SL77P
													TGM7														DNAAF3					ECHDC1								ZNRF1			ADAM20P1
													CATSPER2														ZNF773					GOPC								CNTNAP4			SYNJ2BP
													PLA2G4E														ZNF470					GPR126								CENPBD1			ADAM21P1
													TRIM69														ZNF749					KIAA1244								ZNF276			SNORA11|ENSG00000221060.1
													C15orf43														ZNF324B					NHSL1								SDR42E1			SLC10A1
													TMCO5A														ZNF772					SERINC1								PKD1L2			CCDC177|ENSG00000267909.1
													ZSCAN29														SBK2					ABRACL								RNF166			CCDC177|ENSG00000255994.1
													TTBK2														SHISA7					PBOV1								C16orf46			ERH
													CDAN1														SGK110					TRMT11								DNAAF1			RN7SL224P
													STRC														ZNF587B					PERP								SPATA2L			SERPINA3
													SPRED1														ZNF865					ALDH8A1								SPATA33			ACTN1
													PGBD4														MIR4754					OR2A4								ZC3H18			ACYP1
													ADAL																			FAM184A								CDYL2			AKT1
													EXD1																			ADGB								TMEM170A			BDKRB1
													FSIP1																			RNF146								SLC38A8			BDKRB2
													RHOV																			SF3B5								ADAD2			ZFP36L1
													UBR1																			TAAR8								ZFP1			CALM1
													PATL2																			L3MBTL3								ADAMTS18			SERPINA6
													LPCAT4																			LTV1								LDHD			FOXN3
													PLA2G4F																			REPS1								MLKL			CHGA
													LRRC57																			ARHGAP18								ZNF778			CKB
													NUTM1																			GTF3C6								ACSF3			CRIP1
													PLA2G4D																			MTFR2								LINC00304			CRIP2
													C15orf52																			TMEM200A								NUDT7			DIO2
													C15orf53																			NUS1								SNAI3			DIO3
													C15orf54																			IL22RA2								FAM92B			DLST
													DUOXA2																			SLC18B1								CTU2			DYNC1H1
													GOLGA8B																			SLC16A10								C16orf47			EIF5
													EIF2AK4																			TAAR9								PABPN1L			EML1
													CKMT1A																			TAAR1								C16orf74			ESRRB
													SERINC4																			NCOA7								CTRB2			FOS
													C15orf62																			HINT3								CLEC18B			GALC
													C15orf56																			ZC2HC1B								SYCE1L			GSTZ1
													PHGR1																			SAMD3								MIR1910			GTF2A1
													MIR147B																			RNF217								C16orf95			BRF1
													ANKRD63																			NKAIN2								MIR4719			HSP90AA1
													JMJD7																			OLIG3								MIR5093			IFI27
													PLA2G4B																			TXLNB											ITPK1
													MIR1282																			FAM26D											JAG2
													MIR4510																			ZUFSP											KLC1
																																FAM162B											LTBP2
																																TBC1D32											MARK3
																																HS3ST5											ATXN3
																																GPRC6A											MAP3K9
																																RFX6											ALDH6A1
																																SLC35F1											SERPINA5
																																VGLL2											PGF
																																TMEM244											SERPINA1
																																MCM9											SERPINA4
																																SHPRH											PPP2R5C
																																DCBLD1											LGMN
																																TAAR6											PSEN1
																																SLC35D3											PSMC1
																																RSPH4A											ABCD4
																																ECT2L											MOK
																																C6orf58											SEL1L
																																CENPW											SRSF5
																																SOGA3											SLC8A3
																																CEP85L											TNFAIP2
																																THEMIS											TRAF3
																																FAM26F											TSHR
																																RFPL4B											VRK1
																																FAM229B											WARS
																																CTAGE9											XRCC3
																																MIR548A2											DPF3
																																MIR588											GPR68
																																TRAPPC3L											TCL1A
																																MIR3144											NUMB
																																MIR3668											ADAM21
																																SMLR1											ADAM20
																																MIR4465											DLK1
																																MIR548AJ1											DCAF5
																																MIR548H5											ALKBH1
																																											EIF2B2
																																											MTA1
																																											PNMA1
																																											RPS6KA5
																																											TRIP11
																																											SPTLC2
																																											BAG5
																																											C14orf2
																																											CDC42BPB
																																											TCL1B
																																											RGS6
																																											KIAA0247
																																											AREL1
																																											TECPR2
																																											GOLGA5
																																											MED6
																																											FBLN5
																																											BATF
																																											SIVA1
																																											NPC2
																																											AHSA1
																																											CYP46A1
																																											PAPOLA
																																											ACOT2
																																											TMED10
																																											PTPN21
																																											VASH1
																																											SNW1
																																											PCNX
																																											TTLL5
																																											RCOR1
																																											PACS2
																																											ANGEL1
																																											PPP1R13B
																																											DICER1
																																											TTC9
																																											FLRT2
																																											SIPA1L1
																																											DCAF4
																																											KIF26A
																																											TMEM251
																																											TCL6
																																											MLH3
																																											GPR132
																																											POMT2
																																											COQ6
																																											FCF1
																																											SERPINA10
																																											COX16
																																											EVL
																																											GSKIP
																																											CINP
																																											ASB2
																																											ZFYVE1
																																											CPSF2
																																											CDCA4
																																											NRDE2
																																											ATG2B
																																											UBR7
																																											EXD2
																																											VRTN
																																											SLC39A9
																																											FLVCR2
																																											GPATCH2L
																																											SMEK1
																																											BTBD7
																																											TDP1
																																											ZNF839
																																											SPATA7
																																											YLPM1
																																											KCNK13
																																											DDX24
																																											ADCK1
																																											TMEM63C
																																											GALNT16
																																											UNC79
																																											BEGAIN
																																											PPP4R4
																																											ZNF410
																																											NGB
																																											RBM25
																																											VIPAS39
																																											SMOC1
																																											MOAP1
																																											IRF2BPL
																																											INF2
																																											BCL11B
																																											OTUB2
																																											ZFYVE21
																																											WDR25
																																											LINC00341
																																											ZC2HC1C
																																											CLMN
																																											CATSPERB
																																											ZC3H14
																																											RIN3
																																											C14orf159
																																											CCDC176
																																											TMEM121
																																											AMN
																																											SLIRP
																																											DNAL1
																																											RPS6KL1
																																											IFI27L2
																																											SETD3
																																											HHIPL1
																																											C14orf142
																																											STON2
																																											KIAA1737
																																											PAPLN
																																											FAM181A
																																											BTBD6
																																											EFCAB11
																																											ELMSAN1
																																											NEK9
																																											EXOC3L4
																																											WDR20
																																											IFT43
																																											AHNAK2
																																											TRMT61A
																																											TDRD9
																																											ANKRD9
																																											AK7
																																											IFI27L1
																																											PLD4
																																											ADSSL1
																																											NOXRED1
																																											JDP2
																																											TTC8
																																											TC2N
																																											SLC25A29
																																											GSC
																																											SERPINA12
																																											PRIMA1
																																											PTGR2
																																											FAM161B
																																											C14orf166B
																																											ISM2
																																											CEP128
																																											TTC7B
																																											SYNE3
																																											EML5
																																											NUDT14
																																											LINC00521
																																											SERPINA11
																																											PROX2
																																											ZDHHC22
																																											C14orf178
																																											C14orf177
																																											SLC25A47
																																											LINC00523
																																											CEP170B
																																											C14orf80
																																											CCDC85C
																																											SERPINA9
																																											VSX2
																																											COX8C
																																											ASPG
																																											SERPINA13P
																																											C14orf64
																																											RTL1
																																											TMEM179
																																											HEATR4
																																											PLEKHD1
																																											C14orf180
																																											MIR127
																																											MIR136
																																											MIR154
																																											MIR203
																																											CCDC88C
																																											MIR323A
																																											MIR337
																																											MIR345
																																											MIR370
																																											MIR381
																																											MIR431
																																											MIR323B
																																											MIR409
																																											MIR412
																																											MIR410
																																											MIR493
																																											MIR432
																																											MIR494
																																											MIR495
																																											MIR496
																																											MIR487A
																																											ACOT1
																																											ACOT6
																																											SYNDIG1L
																																											RD3L
																																											TEX22
																																											MIR539
																																											MIR544A
																																											MIR487B
																																											MIR411
																																											MIR654
																																											MIR655
																																											MIR656
																																											MIR758
																																											MIR770
																																											MIR300
																																											MIR541
																																											MIR665
																																											MIR543
																																											MIR889
																																											DIO3OS
																																											MIR1260A
																																											MIR1197
																																											MIR1193
																																											MIR4309
																																											MIR3173
																																											MIR4505
																																											MIR151B
																																											MIR4710
																																											MIR2392

## Sheet: S9
Table S9. Univariate and multivariate Cox regression analysis of clinical characteristics in glioma.
Variables	Overall survival (n=793)
	Univariable analysis			Multivariable analysis
	Hazard Ratio (95% CI)	P-value	Significance	Hazard Ratio (95% CI)	P-value	Significance
Cluster (C1/C2/C3 to C4)	0.40 (0.28-0.57)	4.44e-07	***	0.65 (0.45-0.93)	0.02	*
Grade (LGG to GBM)	7.90 (6.16-10.13)	1.321e-59	***	2.18 (1.56-3.04)	5.358e-06	***
Age (< 60 to >=60)	4.87 (3.88-6.12)	3.142e-42	***	2.00 (1.56-2.57)	4.444e-08	***
Gender (Female to Male)	1.27 (1.02-1.59)	0.032	*	1.62 (1.28-2.06)	5.16e-05	***
IDH (WT to Mutant)	0.10 (0.07-0.13)	5.016e-62	***	0.97 (0.71-1.32)	1.165e-10	***
1p-/19q- (Non-codel to Codel)	0.17 (0.11-0.27)	3.293e-14	***	0.64 (0.38-1.07)	0.087	￭
MGMT-promoter (Unmethylated to Methylated)	0.33 (0.26-0.41)	4.14e-23	***	0.97 (0.76-1.23)	0.773
7+/10- (No-combined to Combined)	5.28 (4.17-6.68)	1.459e-43	***	0.98 (0.74-1.30)	0.915
￭ P-value < 0.1; *P-value < 0.05; **P-value < 0.01; ***P-value < 0.001

## Sheet: S10
Table S10. Summary of mutational signatures, genomic alterations, biological characteristics, immune escape mechanisms and clinical features for the four clusters.
Category	C1	C2	C3	C4
Mutational signatures	signature 1	signature 8	signature 3 and 13	signature 16
Genomic alterations
Mutation driver genes	PTEN	FLG	TP53	IDH1
			ATRX
Significantly recurant segments	7p11.2	——	——	——
	7q11.21
	7q21.2
	7q31.2
	7q32.3
Copy-number deletions	10p15.3	——	11p15.5	1p36.32
	10p13		11p15.1	1p36.23
	10q23.31		13q14.2	1p32.3
	10q26.3			1p22.1
				4p34.3
				19q13.41
				19q13.43
Biological characteristics	stromal and immune dual activation	proliferation	immune activation	metabolism
Extrinsic immune escape mechanisms
Immune cells infiltration	higher	lower	higher	lower
Immunosuppressive cells infiltration	higher	lower	lower	lower
Stromal cells infiltration	higher	lower	lower	lower
Leukocyte fraction	lower	lower	higher	lower
Stromal fraction	higher	lower	lower	lower
Intrinsic immune escape mechanisms
Immunogenicity	higher	lower	higher	lower
Antigen presentation capacity	higher	lower	higher	lower
Expression of checkpoint molecules	higher	lower	higher	lower
Clinical characteristics
Prognosis	C4 exhibited a relatively better prognosis
Elderly patients	more	more	less	less
Gender	no significant difference
Percentage of GBM	a decreasing trend from C1 to C4
Percentage of IDH mutant	a increasing trend from C1 to C4
Percentage of 7+10-	a decreasing trend from C1 to C4
1p19q codeletion	C4 had the highest percentage of 1p19q codeletion
MGMTp methylation	C4 had the highest percentage of MGMTp methylation
Sensitivity to bortezomib	higher	lower	lower	lower
Sensitivity to gemcitabine	lower	lower	higher	lower
Sensitivity to immunotherapy	higher	lower	higher	lower
Sensitivity to anti-PD1	higher	lower	lower	lower
Sensitivity to anti-CTAL4	lower	lower	higher	lower
Sensitivity to ACT	higher	lower	lower	lower
